# Supplementary material for: Rapid identification of bovine MHCI haplotypes in genetically divergent cattle populations using next-generation sequencing
Source: Immunogenetics. 2016 Aug 11;68(10):765–81. doi: 10.1007/s00251-016-0945-7 (PMC5056950; doi:10.1007/s00251-016-0945-7)
Supplement: Supplementary file 5 — Summary of results from MiSeq sequencing and bioinformatic analysis. For (A) Holstein-Friesian cohort analysed in the 1st MiSeq run (B) Boran cohort analysed in the 2nd MiSeq run and (C) Cameroonian cohort analysed in the 3rd MiSeq run. (XLSX 68 kb) [file 251_2016_945_MOESM5_ESM.xlsx]

## Sheet: Stats
Well	Breed	ID	Total pairs	Overlapping pairs	For1Rev2	For3Rev1		Total For1Rev2 reads	Total For1Rev2 variants	Threshold	Reads removed by cutoff	Variants removed by cutoff	Singeltons	Tota reads above Threshold	Variants above threshold	Chimaeras	Length > +/- 9bp difference	1/2bp bp variant	known classical MHCI	known non-classical MHCI	unknown	Length < 9 bp difference	Corrected number of variants		Total For3Rev1 reads	Total For3Rrev1 variants	Threshold	Reads removed by cutoff	Variants removed by cutoff	Singeltons	Total reads above Threshold	Variants above threshold	Chimaeras	Length > +/- 9bp difference	1/2bp bp variant	known classical MHCI	known non-classical MHCI	unknown	Length < 9 bp difference	Corrected number of variants
1	HF	2662	181741	161851	54860	89896		54860	22723	109.72	31594	22714	20762	23266	9	1	0	1	6	1	0	0	7		89896	25172	179.792	42956	25144	21841	46940	28	21	0	0	6	1	0	0	7
2	HF	2552	166638	134553	20279	98577		20279	11083	40.558	13546	11076	10404	6733	7	0	2	0	4	1	0	0	5		98577	32279	197.154	51739	32255	28878	46838	24	15	1	1	4	1	1	1	7
3	HF	2604	230773	208711	39836	152810		39836	12591	79.672	17932	12584	11071	21904	7	0	0	1	5	1	0	0	6		152810	25885	305.62	54294	25863	21677	98516	22	16	0	0	5	1	0	0	6
4	HF	2565	164715	146808	15878	120376		15878	4431	31.756	5672	4418	3904	10206	13	0	1	4	6	2	0	0	8		120376	20334	240.752	42528	20315	16995	77848	19	9	0	1	6	2	0	1	9
5	HF	2618	129517	115471	15972	87628		15972	6278	31.944	7769	6266	5749	8203	12	0	0	4	7	1	0	0	8		87628	20281	175.256	35218	20264	17604	52410	17	7	0	1	7	1	0	1	9
6	HF	2565	108390	96828	9543	78700		9543	4316	19.086	4935	4305	4030	4608	11	0	0	3	6	2	0	0	8		78700	19517	157.4	33024	19498	16817	45676	19	10	0	0	6	2	0	1	9
7	HF	2612	233419	204553	60566	122756		60566	25693	121.132	35735	25676	23593	24831	17	10	2	1	4	0	0	0	4		122756	32371	245.512	57854	32347	28485	64902	24	17	0	0	4	2	0	1	7
8	HF	2504	171962	150820	87421	47712		87421	32817	174.842	49759	32803	29548	37662	14	4	1	0	7	2	0	0	9		47712	16799	95.424	27176	16776	14542	20536	23	13	0	0	8	2	0	0	10
9	HF	2573	169286	146074	61747	67817		61747	26016	123.494	35900	26001	23972	25847	15	6	1	2	4	2	0	0	6		67817	20524	135.634	33528	20496	17801	34289	28	21	0	0	5	2	0	0	7
10	HF	2545	72180	61573	32830	19756		32830	17861	65.66	21449	17852	16777	11381	9	0	0	1	6	2	0	0	8		19756	8003	39.512	10822	7984	7174	8934	19	10	0	0	6	2	0	1	9
11	HF	2762	163441	147701	42571	91752		42571	14079	85.142	19775	14072	12524	22796	7	0	0	1	5	1	0	0	6		91752	17721	183.504	33733	17695	14709	58019	26	20	0	0	5	1	0	0	6
12	HF	2592	127377	113430	20093	83590		20093	6047	40.186	7990	6036	5360	12103	11	0	2	1	5	3	0	0	8		83590	15660	167.18	30464	15639	13019	53126	21	13	0	1	5	2	0	0	7
13	HF	2511	83272	73853	10494	54217		10494	4377	20.988	5346	4367	4003	5148	10	0	0	4	5	1	0	0	6		54217	12952	108.434	21347	12937	11221	32870	15	6	0	1	6	0	0	2	8
14	HF	2582	90532	76589	23654	44331		23654	10928	47.308	13302	10917	10160	10352	11	0	3	0	7	1	0	0	8		44331	13174	88.662	21068	13156	11356	23263	18	8	0	2	7	1	0	0	8
15	HF	2671	212954	187330	86266	78683		86266	37468	172.532	53291	37456	34494	32975	12	3	1	0	6	2	0	0	8		78683	26133	157.366	43457	26109	22806	35226	24	16	0	0	6	2	0	0	8
16	HF	2624	132520	118855	68249	38300		68249	24067	136.498	36195	24053	21765	32054	14	8	0	0	4	2	0	0	6		38300	10475	76.6	16591	10447	8956	21709	28	22	0	0	4	2	0	0	6
17	X / HF	2532	70992	63716		58224																			58224	17986	116.448	29204	17960	15576	29020	26	19	0	0	7	0	0	0	7
18	X / HF	2570	98927	88523		79227																			79227	23409	158.454	38190	23387	20495	41037	22	12	0	2	6	1	0	1	8
19	X / HF	2525	71574	65290		60854																			60854	10114	121.708	19081	10098	8283	41773	16	9	0	0	5	2	0	0	7
20	X / HF	2590	69717	62344		58170																			58170	10139	116.34	18669	10115	8288	39501	24	13	0	2	7	1	0	1	9
21	X / HF	2543	67412	58873		52895																			52895	15020	105.79	24490	15002	12919	28405	18	7	0	2	7	2	0	0	9
22	X / HF	2501	65426	58555		53310																			53310	12955	106.62	21554	12934	11153	31756	21	11	2	1	3	2	1	1	7
23	X / HF	2675	54588	48757		44403																			44403	13035	88.806	20192	13006	11236	24211	29	23	0	0	4	2	0	0	6
24	X / HF	2512	73062	62949		57795																			57795	15099	115.59	25072	15069	12814	32723	30	22	0	1	5	2	0	0	7
25	HF	2567	164333	142697	89245	37835		89245	33910	178.49	49255	33894	31034	39990	16	5	4	1	4	2	0	0	6		37835	10237	75.67	16183	10214	8820	21652	23	14	0	1	4	2	0	2	8
26	HF	2543	141144	118958	44781	59880		44781	22842	89.562	28754	22833	21306	16027	9	0	2	0	5	2	0	0	7		59880	19972	119.76	31692	19950	17362	28188	22	13	0	1	6	2	0	0	8
27	HF	2589	106043	87602	8920	72510		8920	3424	17.84	4084	3415	3114	4836	9	0	1	1	5	2	0	0	7		72510	11489	145.02	22213	11479	9197	50297	10	1	0	1	6	2	0	0	8
28	HF	2513	171527	147116	27171	109422		27171	7550	54.342	10454	7542	6606	16717	8	0	1	0	5	2	0	0	7		109422	18202	218.844	38359	18184	15008	71063	18	10	0	1	5	2	0	0	7
29	HF	2527	124855	105788	40448	54222		40448	14766	80.896	19799	14754	13414	20649	12	0	1	3	6	2	0	0	8		54222	14820	108.444	23981	14799	12685	30241	21	11	0	1	7	2	0	0	9
30	HF	2500	130104	110093	41917	57580		41917	16611	83.834	21619	16599	15167	20298	12	0	1	3	6	2	0	0	8		57580	15978	115.16	26645	15954	13638	30935	24	14	0	1	7	2	0	0	9
31	HF	2561	219054	189898	105985	63854		105985	43402	211.97	63008	43387	39903	42977	15	8	1	0	4	2	0	0	6		63854	19681	127.708	32088	19649	16959	31766	32	25	0	0	5	2	0	0	7
32	HF	2607	173863	153602	114694	24139		114694	39769	229.388	63557	39750	35816	51137	19	11	2	0	5	1	0	0	6		24139	7987	48.278	11952	7957	6893	12187	30	22	0	1	6	1	0	0	7
33	HF	2663	205272	180962	76850	84497		76850	32725	153.7	46285	32708	30092	30565	17	11	1	0	4	1	0	0	5		84497	23447	168.994	39084	23413	20327	45413	34	29	0	0	4	1	0	0	5
34	HF	2574	111750	95047	13722	70248		13722	7417	27.444	8677	7408	6969	5045	9	0	1	2	5	1	0	0	6		70248	21664	140.496	34132	21644	19164	36116	20	10	0	1	5	2	0	2	9
35	HF	2570	164795	144580	14722	119388		14722	5565	29.444	6907	5555	5035	7815	10	0	2	0	5	3	0	0	8		119388	21876	238.776	44162	21858	18225	75226	18	10	0	1	5	2	0	0	7
36	HF	2519	106153	92584	16548	69117		16548	5212	33.096	6821	5202	4638	9727	10	0	2	0	6	2	0	0	8		69117	11149	138.234	21453	11136	8975	47664	13	2	0	2	7	2	0	0	9
37	HF	2655	90051	78510	30228	39298		30228	11378	60.456	15102	11364	10364	15126	14	0	1	5	6	2	0	0	8		39298	10481	78.596	16289	10462	9038	23009	19	8	0	2	7	1	0	1	9
38	HF	2536	72236	60685	16181	38337		16181	7110	32.362	8846	7100	6539	7335	10	0	2	3	4	1	0	0	5		38337	9786	76.674	15581	9768	8354	22756	18	12	0	1	4	1	0	0	5
39	HF	2601	156330	136418	83093	36374		83093	39381	166.186	55897	39370	36385	27196	11	3	1	0	6	1	0	0	7		36374	14185	72.748	21509	14158	12451	14865	27	20	0	0	6	1	0	0	7
40	HF	2672	102987	92174	58045	24682		58045	20619	116.09	30789	20603	18477	27256	16	10	0	0	5	1	0	0	6		24682	7472	49.364	11433	7447	6421	13249	25	19	0	0	5	1	0	0	6
41	HF	2513	200880	175185	93934	61762		93934	39679	187.868	56731	39665	36512	37203	14	5	1	1	5	2	0	0	7		61762	19249	123.524	32104	19226	16595	29658	23	15	0	0	6	2	0	0	8
42	HF	2517	120121	101683	32454	56392		32454	17499	64.908	21294	17491	16428	11160	8	0	1	0	6	1	0	0	7		56392	17710	112.784	27378	17690	15459	29014	20	12	0	1	6	1	0	0	7
43	HF	2594	115799	98059	28227	61578		28227	10081	56.454	13176	10070	9110	15051	11	0	3	0	6	2	0	0	8		61578	12277	123.156	22934	12258	10098	38644	19	8	0	2	7	2	0	0	9
44	HF	2494	78720	63704	7356	51512		7356	2405	14.712	2843	2394	2171	4513	11	0	2	0	6	3	0	0	9		51512	9031	103.024	15836	9019	7295	35676	12	2	0	2	6	2	0	0	8
45	HF	2499	145552	127444	49178	64341		49178	17165	98.356	23485	17150	15650	25693	15	0	1	7	5	2	0	0	7		64341	14242	128.682	24343	14223	12334	39998	19	9	0	1	5	1	0	3	9
46	HF	2666	126876	108455	55160	41299		55160	23983	110.32	31461	23971	22022	23699	12	0	3	0	7	2	0	0	9		41299	13585	82.598	21524	13560	11665	19775	25	14	0	2	7	2	0	0	9
47	HF	2579	146256	128617	83641	30219		83641	32248	167.282	45516	32232	29746	38125	16	7	0	3	5	1	0	0	6		30219	7942	60.438	11753	7917	6819	18466	25	17	0	0	5	1	0	2	8
48	HF	2614	154190	136983	74776	49026		74776	25813	149.552	38701	25800	23287	36075	13	8	0	0	5	0	0	0	5		49026	13230	98.052	21025	13200	11345	28001	30	23	0	1	5	1	0	0	6
49	HF	2497	233152	206598	136476	47097		136476	59304	272.952	88079	59290	54588	48397	14	6	0	0	6	2	0	0	8		47097	15511	94.194	24275	15478	13408	22822	33	25	0	0	6	2	0	0	8
50	HF	2578	110954	93646	23720	58780		23720	12915	47.44	15194	12904	12167	8526	11	0	2	1	5	3	0	0	8		58780	19116	117.56	29970	19101	16852	28810	15	7	0	1	5	2	0	0	7
51	HF	2550	112689	96760	29710	58720		29710	10464	59.42	13842	10453	9377	15868	11	0	2	0	7	2	0	0	9		58720	12136	117.44	21859	12114	10036	36861	22	11	0	2	7	2	0	0	9
52	HF	2524	133061	115928	23195	83860		23195	6296	46.39	8303	6282	5533	14892	14	0	1	5	5	3	0	0	8		83860	15261	167.72	30479	15242	12485	53381	19	8	0	2	7	2	0	0	9
53	HF	2558	121445	106340	45229	49183		45229	18559	90.458	24964	18548	16943	20265	11	0	3	0	6	2	0	0	8		49183	12581	98.366	20954	12561	10953	28229	20	11	0	1	4	1	0	3	8
54	HF	2669	169637	150282	87129	47401		87129	35635	174.258	50359	35621	32878	36770	14	6	0	2	5	1	0	0	6		47401	13518	94.802	21349	13492	11633	26052	26	19	0	0	5	2	0	0	7
55	HF	2563	148136	129541	62773	52891		62773	25318	125.546	34739	25308	23258	28034	10	2	0	2	5	1	0	0	6		52891	17893	105.782	27642	17863	15585	25249	30	23	0	0	7	0	0	0	7
56	HF	2656	162876	144496	94580	36172		94580	28764	189.16	44464	28753	26283	50116	11	6	1	1	2	1	0	0	3		36172	9452	72.344	14706	9425	8142	21466	27	20	0	0	4	1	0	2	7
57	HF	2509	184898	160065	82275	60120		82275	36637	164.55	51811	36627	33818	30464	10	4	1	0	4	1	0	0	5		60120	18544	120.24	30528	18519	16040	29592	25	19	0	0	5	1	0	0	6
58	HF	2665	87865	73623	33731	30493		33731	17077	67.462	20994	17063	15939	12737	14	0	2	6	5	1	0	0	6		30493	9067	60.986	13017	9049	8031	17476	18	10	0	1	5	1	0	1	7
59	HF	2520	174466	154790	64078	76966		64078	20530	128.156	29239	20520	18371	34839	10	0	1	2	6	1	0	0	7		76966	15126	153.932	29039	15104	12579	47927	22	14	0	1	6	1	0	0	7
60	HF	2584	127910	113533	18140	86996		18140	5843	36.28	7498	5834	5235	10642	9	0	1	0	6	2	0	0	8		86996	14451	173.992	28380	14436	12050	58616	15	7	0	0	5	2	0	1	8
61	HF	2540	232878	201807	61597	118311		61597	22639	123.194	32152	22627	20732	29445	12	0	2	5	4	1	0	0	5		118311	36414	236.622	62956	36391	31847	55355	23	12	0	2	7	2	0	0	9
62	HF	2496	173937	153883	69966	67942		69966	29980	139.932	41355	29968	27697	28611	12	5	0	0	5	2	0	0	7		67942	17886	135.884	29681	17859	15459	38261	27	20	0	0	5	1	0	1	7
63	HF	2564	204792	179713	107845	51628		107845	48146	215.69	68918	48138	44599	38927	8	1	0	0	7	0	0	0	7		51628	13921	103.256	22362	13897	12006	29266	24	16	0	0	5	1	0	2	8
64	HF	2651	170329	152056	71989	66130		71989	22982	143.978	33253	22969	20848	38736	13	3	1	3	4	2	0	0	6		66130	13422	132.26	24032	13403	11519	42098	19	14	0	0	2	1	0	2	5
65	HF	2591	154264	133189	88947	26995		88947	38084	177.894	54790	38074	35098	34157	10	4	1	0	4	1	0	0	5		26995	10083	53.99	14831	10054	8803	12164	29	23	0	0	5	1	0	0	6
66	HF	2593	109307	93466	13964	67734		13964	7831	27.928	9120	7822	7370	4844	9	0	2	0	6	1	0	0	7		67734	22533	135.468	35709	22513	19860	32025	20	12	0	1	6	1	0	0	7
67	HF	2684	90347	76745	14050	56069		14050	5224	28.1	6554	5215	4759	7496	9	0	2	0	5	2	0	0	7		56069	12278	112.138	22399	12255	10243	33670	23	14	0	1	6	2	0	0	8
68	HF	2542	130048	115378	23894	82258		23894	6732	47.788	8966	6721	5923	14928	11	0	0	3	6	2	0	0	8		82258	15609	164.516	29981	15588	12887	52277	21	12	0	0	6	2	0	1	9
69	HF	2531	89875	77781	28322	40271		28322	11125	56.644	14263	11113	10102	14059	12	0	1	3	7	1	0	0	8		40271	13408	80.542	20735	13389	11709	19536	19	10	0	1	7	1	0	0	8
70	HF	2627	144445	125503	64194	46711		64194	27239	128.388	38145	27228	25021	26049	11	5	0	0	5	1	0	0	6		46711	15588	93.422	25034	15561	13483	21677	27	20	0	0	6	1	0	0	7
71	HF	2626	172127	150805	87585	44932		87585	30670	175.17	44728	30658	28472	42857	12	2	1	5	2	2	0	0	4		44932	10635	89.864	16891	10616	9364	28041	19	11	0	0	2	1	0	5	8
72	HF	2632	176607	156841	90654	50101		90654	34144	181.308	52045	34129	30938	38609	15	6	1	0	6	2	0	0	8		50101	15966	100.202	25477	15933	13780	24624	33	26	0	0	5	2	0	0	7
73	HF	2538	144946	125839	74335	35579		74335	31082	148.67	43495	31069	28788	30840	13	6	1	1	3	2	0	0	5		35579	10269	71.158	15697	10249	8916	19882	20	14	0	1	3	2	0	0	5
74	HF	2539	151407	132119	34007	80362		34007	17939	68.014	22342	17931	16775	11665	8	0	0	1	6	1	0	0	7		80362	25591	160.724	40598	25571	22723	39764	20	10	0	1	7	1	0	1	9
75	HF	2638	144610	128236	32131	84510		32131	11711	64.262	15678	11702	10606	16453	9	0	1	0	5	3	0	0	8		84510	17400	169.02	32616	17376	14637	51894	24	16	0	1	5	2	0	0	7
76	HF	2683	152606	136833	40782	84018		40782	11215	81.564	16590	11204	9860	24192	11	0	0	5	5	1	0	0	6		84018	14593	168.036	29367	14573	12307	54651	20	11	0	1	5	1	0	2	8
77	HF	2636	125527	106204	35376	57691		35376	15100	70.752	19503	15089	13856	15873	11	0	3	0	6	2	0	0	8		57691	18489	115.382	28928	18468	16204	28763	21	11	0	2	6	2	0	0	8
78	HF	2530	155255	137280	55973	66260		55973	22679	111.946	31170	22666	20887	24803	13	5	0	2	5	1	0	0	6		66260	16228	132.52	26624	16205	14106	39636	23	15	0	0	5	1	0	2	8
79	HF	2658	126024	109919	48475	48278		48475	21108	96.95	28353	21094	19469	20122	14	6	1	2	4	1	0	0	5		48278	15002	96.556	22830	14976	13265	25448	26	18	0	0	4	1	0	3	8
80	HF	2609	157954	139798	86610	38423		86610	29127	173.22	43565	29110	26555	43045	17	10	2	1	3	1	0	0	4		38423	9669	76.846	15678	9649	8264	22745	20	15	0	1	3	1	0	0	4
81	HF	2615	212921	187049	104045	62416		104045	42899	208.09	62049	42887	39715	41996	12	7	1	0	4	0	0	0	4		62416	15823	124.832	26515	15799	13701	35901	24	18	0	0	5	0	0	1	6
82	HF	2641	127530	107093	27842	66506		27842	15735	55.684	18787	15725	14842	9055	10	0	2	0	6	2	0	0	8		66506	22474	133.012	34808	22456	19942	31698	18	10	0	1	6	1	0	0	7
83	HF	2505	116172	98997	31742	58596		31742	11883	63.484	15371	11869	10822	16371	14	0	3	0	9	2	0	0	11		58596	13176	117.192	23496	13157	10990	35100	19	5	0	2	10	2	0	0	12
84	HF	2577	119996	103436	22309	73056		22309	6942	44.618	9211	6932	6157	13098	10	0	2	0	6	2	0	0	8		73056	13497	146.112	26293	13481	11123	46763	16	8	0	1	6	1	0	0	7
85	HF	2521	153458	127597	55908	57680		55908	22183	111.816	29775	22172	20275	26133	11	0	2	1	5	3	0	0	8		57680	19229	115.36	30057	19205	16943	27623	24	14	0	1	5	2	1	1	9
86	HF	2541	194865	169893	106108	45512		106108	46466	212.216	66385	46452	42996	39723	14	8	0	0	5	1	0	0	6		45512	14986	91.024	23375	14953	12981	22137	33	26	0	0	6	1	0	0	7
87	HF	2648	201920	177939	111781	46115		111781	45384	223.562	64264	45371	41844	47517	13	7	0	0	5	1	0	0	6		46115	14393	92.23	22638	14371	12559	23477	22	16	0	0	5	1	0	0	6
88	HF	2649	59685	50909	20995	25237		20995	7907	41.99	10196	7900	7227	10799	7	0	1	0	3	3	0	0	6		25237	6387	50.474	9722	6370	5477	15515	17	9	1	1	3	1	2	0	6
89	HF	2572	135545	116237	41586	60749		41586	15934	83.172	21485	15923	14573	20101	11	0	3	3	4	1	0	0	5		60749	14593	121.498	24878	14573	12729	35871	20	10	0	1	4	2	0	3	9
90	HF	2508	96613	83062	23897	47438		23897	12089	47.794	14900	12079	11286	8997	10	0	3	2	5	0	0	0	5		47438	13686	94.876	21464	13665	11944	25974	21	11	0	2	5	0	0	3	8
91	HF	2587	106169	93501	22734	61920		22734	7269	45.468	9522	7252	6506	13212	17	0	2	7	6	1	1	0	8		61920	10837	123.84	20074	10813	9075	41846	24	13	0	1	6	1	1	2	10
92	HF	2599	83406	72629	8686	57521		8686	2731	17.372	3304	2719	2450	5382	12	0	1	4	5	2	0	0	7		57521	9400	115.042	17104	9383	7716	40417	17	10	0	0	5	1	0	1	7
93	HF	2554	110633	93301	21295	60699		21295	8288	42.59	10452	8280	7598	10843	8	0	1	2	4	1	0	0	5		60699	17137	121.398	27256	17117	15046	33443	20	12	0	0	4	1	0	3	8
94	HF / X	2619	69144	60177	51922			51922	21230	103.844	28952	21215	19443	22970	15	8	0	2	5	0	0	0	5																	0
95	HF	2522	226141	197468	52436	122229		52436	20738	104.872	28667	20725	19005	23769	13	4	1	3	4	1	0	0	5		122229	32092	244.458		32064	55826	66403	28	20	0	0	4	1	0	3	8
96	HF	2658	103053	89764	31858	48498		31858	10462	63.716	14075	10452	9394	17783	10	0	2	0	6	2	0	0	8		48498	12519	96.996		12491	20263	28235	28	19	0	0	6	2	0	1	9

## Sheet: For1Rev2
Well	Breed	ID	Identified haplotypes			Alleles assigned to identified haplotypes			Non-classical alleles
1	HF	2662	A15	H5(New5)		1*00901:17.52,4*02401:3.06,2*02501:4.65	3*03601:11.45,3*03701:3.69,Roslin1.5:0.49		NC1-00501:1.08%
2	HF	2552	A10			3*00201:17.14,2*01201:12.41,Roslin1.1:0.37,RoslinSZ.1.1:0.81			NCRoslin1.2:1.31%
3	HF	2604	A14	A15v		1*02301:17.25,4*02401:4.49,2*02501:10.49,6*04001:1.39	1*00902:18.76,4*02401:4.49,2*02501:10.49,6*04001:1.39		NC1-00501:2.36%
4	HF	2565	A15	BF1		1*00901:37.75,4*02401:2.09,2*02501:5.61	2*05401:9.34,Roslin1.3:4.30,Roslin1.4:1.23		NC1-00501:1.74%	NC1-00601:0.60%
5	HF	2618	A13	A14		1*03101:27.13,2*03201N:1.16,Roslin1.2:0.21	1*02301:15.86,4*02401:1.05,2*02501:3.10,6*04001:0.70		NC1-00501:1.09%
6	HF	2565	A14	A19		1*02301:25.99,4*02401:2.65,2*02501:4.77,6*04001:1.36	6*01402:7.03,2*01601:3.52		NC1-00501:1.59%	NC1-00201:0.40%
7	HF	2612	A12(w12B)	A20(v2)		1*01901:14.48,2*00801:1.87	3*02702:14.19,2*02601:6.54
8	HF	2504	A10***	A11*	BF1	3*00201:10.25,2*01201:9.96	3*01701:5.39,2*01801:6.39	2*05401:4.08,Roslin1.3:3.79,Roslin1.4:0.65	NCRoslin1.2:0.73%	NC1-00501:0.62%
9	HF	2573	A10***	A12(w12B)		3*00201:8.74,2*01201:7.39	1*01901:19.45,2*00801:2.85		NCRoslin1.2:0.41%	NC1-00201:0.31%
10	HF	2545	A14	A19		1*02301:15.39,4*02401:2.49,2*02501:4.13,6*04001:0.43	6*01402:6.01,2*01601:4.67		NC1-00501:0.90%	NC1-00201:0.36%
11	HF	2762	A14	A15		1*02301:14.20,4*02401:10.19,2*02501:9.38,6*04001:1.32	1*00901:16.07,4*02401:10.19,2*02501:9.38		NC1-00501:2.18%
12	HF	2592	A11	A12(w12B)		3*01701:7.60,3*03301N:0.89,2*01801:21.44	1*01901:22.20,2*00801:3.70		NC1-00501:2.41%	NC1-00201:0.36%	NCRoslinSZ(For1Rev2).1.1:0.39%
13	HF	2511	A13*	H5(New5)		1*03101:33.52,2*03201N:1.52	3*03601:8.47,3*03701:3.52,Roslin1.5:0.22				NCRoslinSZ(For1Rev2).1.1:0.55%
14	HF	2582	A10	A11		3*00201:9.90,2*01201:11.81,Roslin1.1:0.22,RoslinSZ.1.1:0.81	3*01701:6.50,3*03301N:1.71,2*01801:10.89		NCRoslin1.2:0.59%
15	HF	2671	A15	BF1		1*00901:16.16,4*02401:1.96,2*02501:3.67	2*05401:7.16,Roslin1.3:6.18,Roslin1.4:0.94		NC1-00501:0.83%	NC1-00601:0.24%
16	HF	2624	A15	HP1.1		1*00901:17.78,4*02401:6.42,2*02501:5.43	Roslin1.6:12.97,4*02401:6.42		NC1-00501:0.86%	NCRoslin1.3:0.45%
17	HF
18	HF
19	HF
20	HF
21	HF
22	HF
23	HF
24	HF
25	HF	2567	A12(w12B)	A20(v2)		1*01901:14.58,2*00801:1.95	3*02702:16.77,2*02601:7.58		NC1-00201:0.31%	NC1-00601:0.24%
26	HF	2543	A10**	A31		3*00201:6.63,2*01201:7.81,RoslinSZ.1.1:0.43	1*02101:8.32,2*02201:10.71		NC1-00501:0.88%	NCRoslin1.2:0.41%
27	HF	2589	A10**	A19		3*00201:16.92,2*01201:9.93,RoslinSZ.1.1:0.63	6*01402:12.67,2*01601:12.26		NCRoslin1.2:0.55%	NC1-00201:0.41%
28	HF	2513	A11	A19		3*01701:9.78,3*03301N:2.19,2*01801:29.36	6*01402:12.02,2*01601:5.93		NC1-00201:0.96%	NC1-00401:0.58%
29	HF	2527	A10**	A15		3*00201:5.35,2*01201:9.69,RoslinSZ.1.1:0.33	1*00901:26.80,4*02401:2.21,2*02501:3.69		NC1-00501:1.54%	NCRoslin1.2:0.35%
30	HF	2500	A10**	A15		3*00201:8.03,2*01201:8.20,RoslinSZ.1.1:0.48	1*00901:21.65,4*02401:2.37,2*02501:4.53		NC1-00501:1.53%	NCRoslin1.2:0.47%
31	HF	2561	A10***	HP1.1		3*00201:10.39,2*01201:10.01	Roslin1.6:13.08,4*02401:3.14		NCRoslin1.2:0.56%	NCRoslin1.3:0.55%
32	HF	2607	A12(w12B)	HP1.2*		1*01901:13.92,2*00801:1.68	Roslin1.7:4.65,Roslin1.8:6.55,3*02702:13.20		NC1-00201:0.20%
33	HF	2663	A11*	A12(w12B)		3*01701:9.04,2*01801:8.29	1*01901:16.01,2*00801:2.54		NC1-00201:0.24%
34	HF	2574	A11	A12(w12B)		3*01701:8.86,3*03301N:0.79,2*01801:7.67	1*01901:15.73,2*00801:1.68				NCRoslinSZ(For1Rev2).1.1:0.22%
35	HF	2570	A19	BF1		6*01402:10.90,2*01601:9.77	2*05401:16.76,Roslin1.3:10.32,Roslin1.4:2.41		NC1-00201:1.06%	NC1-00601:0.70%	NCRoslinSZ(For1Rev2).1.2:0.21%
36	HF	2519	A10**	A11		3*00201:9.35,2*01201:17.35,RoslinSZ.1.1:0.41	3*01701:8.58,3*03301N:0.62,2*01801:21.06		NCRoslin1.2:0.63%		NCRoslinSZ(For1Rev2).1.2:0.22%
37	HF	2655	A10**	A13		3*00201:5.41,2*01201:9.43,RoslinSZ.1.1:0.24	1*03101:30.97,2*03201N:1.54,Roslin1.2:0.25		NCRoslin1.2:0.33%		NCRoslinSZ(For1Rev2).1.1:0.31%
38	HF	2536	A10			3*00201:15.87,2*01201:24.84,Roslin1.1:0.31,RoslinSZ.1.1:1.18			NCRoslin1.2:1.10%
39	HF	2601	A11*	HP1.2		3*01701:5.73,2*01801:5.54	Roslin1.7:3.59,Roslin1.8:5.23,3*02702:10.87,6*04001:0.21		NC1-00501:0.51%
40	HF	2672	A15	A31		1*00901:13.63,4*02401:2.50,2*02501:3.98	1*02101:9.87,2*02201:12.27		NC1-00501:1.69%
41	HF	2513	A10***	A15		3*00201:7.44,2*01201:7.62	1*00901:15.15,4*02401:2.33,2*02501:3.92		NC1-00501:0.94%	NCRoslin1.2:0.50%
42	HF	2517	A11	H5(New5)		3*01701:7.78,3*03301N:0.85,2*01801:7.22	3*03601:12.30,3*03701:4.57,Roslin1.5:0.44		NC1-00501:1.01%
43	HF	2594	A10**	A11		3*00201:8.77,2*01201:16.96,RoslinSZ.1.1:0.67	3*01701:5.67,3*03301N:1.02,2*01801:15.75		NC1-00501:2.91%	NCRoslin1.2:0.48%
44	HF	2494	A11	BF1		3*01701:9.46,3*03301N:1.89,2*01801:19.24	2*05401:15.20,Roslin1.3:9.09,Roslin1.4:2.75		NC1-00601:1.22%	NC1-00401:0.64%	NCRoslinSZ(For1Rev2).1.2:0.38%
45	HF	2499	A13	A19		1*03101:36.55,2*03201N:2.40,Roslin1.2:0.44	6*01402:6.13,2*01601:3.62		NC1-00201:0.63%		NCRoslinSZ(For1Rev2).1.1:0.36%
46	HF	2666	A10	A11		3*00201:9.82,2*01201:9.56,Roslin1.1:0.22,RoslinSZ.1.1:0.70	3*01701:7.94,3*03301N:1.73,2*01801:9.71		NC1-00501:1.34%	NCRoslin1.2:0.65%
47	HF	2579	A13	HP1.1		1*03101:24.11,2*03201N:1.81,Roslin1.2:0.46	Roslin1.6:13.08,4*02401:2.61		NCRoslin1.3:0.60%
48	HF	2614	A11*	H5(New5)		3*01701:10.33,2*01801:13.84	3*03601:16.95,3*03701:4.58,Roslin1.5:0.50
49	HF	2497	A15v	A19		1*00902:11.13,4*02401:4.48,2*02501:3.37,6*04001:0.40	6*01402:9.06,2*01601:4.56		NC1-00501:0.48%	NC1-00201:0.34%
50	HF	2578	A11	A12(w12B)		3*01701:6.11,3*03301N:0.96,2*01801:10.38	1*01901:12.53,2*00801:2.39		NC1-00501:1.42%	NC1-00201:0.27%	NCRoslinSZ(For1Rev2).1.1:0.42%
51	HF	2550	A10	BF1		3*00201:10.88,2*01201:17.14,Roslin1.1:0.22,RoslinSZ.1.1:0.54	2*05401:12.97,Roslin1.3:7.73,Roslin1.4:1.95		NCRoslin1.2:0.59%	NC1-00601:0.58%
52	HF	2524	A12(w12B)	A15		1*01901:18.90,2*00801:2.40	1*00901:30.83,4*02401:2.43,2*02501:5.15		NC1-00501:1.94%	NC1-00201:0.36%	NCRoslinSZ(For1Rev2).1.1:0.41%
53	HF	2558	A10**	BF1		3*00201:12.49,2*01201:10.14,RoslinSZ.1.1:0.41	2*05401:10.13,Roslin1.3:8.21,Roslin1.4:1.62		NCRoslin1.2:0.59%	NC1-00601:0.42%
54	HF	2669	A11*	A13		3*01701:9.48,2*01801:9.30	1*03101:18.31,2*03201N:1.71,Roslin1.2:0.33		NC1-00501:0.80%
55	HF	2563	A11*	A13		3*01701:6.35,2*01801:12.75	1*03101:21.28,2*03201N:1.88,Roslin1.2:0.41		NC1-00501:0.96%
56	HF	2656	A19			6*01402:30.64,2*01601:17.44			NC1-00201:1.79%
57	HF	2509	A10***	A11*		3*00201:8.06,2*01201:7.72	3*01701:9.82,2*01801:9.19		NCRoslin1.2:0.63%
58	HF	2665	A12(w12B)	A13		1*01901:9.84,2*00801:1.62	1*03101:20.77,2*03201N:2.00,Roslin1.2:0.46				NCRoslinSZ(For1Rev2).1.1:0.30%
59	HF	2520	A11	A15		3*01701:7.80,3*03301N:0.97,2*01801:10.86	1*00901:22.75,4*02401:2.55,2*02501:4.83		NC1-00501:3.75%
60	HF	2584	A10**	A11		3*00201:12.64,2*01201:15.00,RoslinSZ.1.1:0.49	3*01701:8.90,3*03301N:0.70,2*01801:17.83		NC1-00501:2.13%	NCRoslin1.2:0.58%
61	HF	2540	A20(v2)	HP1.1		3*02702:31.45,2*02601:4.17	Roslin1.6:8.04,4*02401:1.68		NCRoslin1.3:0.44%
62	HF	2496	A19	HP1.3#		6*01402:10.75,2*01601:13.22	Roslin1.9:12.39,Roslin1.10:0.75,2*01602:13.22,Roslin(For1Rev2).1.1:1.93		NC1-00201:0.45%	NCRoslin1.1:0.22%
63	HF	2564	A11*	A19	H5(New5)	3*01701:5.55,2*01801:7.97	6*01402:2.24,2*01601:1.30	3*03601:13.66,3*03701:4.65,Roslin1.5:0.45
64	HF	2657	A12(w12B)	A19		1*01901:30.54,2*00801:4.36	6*01402:10.61,2*01601:4.45		NC1-00201:1.11%		NCRoslinSZ(For1Rev2).1.1:0.21%
65	HF	2591	A10***	A11*		3*00201:8.80,2*01201:7.40	3*01701:9.83,2*01801:10.21				NCRoslin1.2:0.62%
66	HF	2593	A11	H5(New5)		3*01701:6.42,3*03301N:0.84,2*01801:7.35	3*03601:12.70,3*03701:4.99,Roslin1.5:0.59		NC1-00501:1.17%
67	HF	2684	A10**	A19		3*00201:14.80,2*01201:17.64,RoslinSZ.1.1:1.37	6*01402:10.14,2*01601:6.41		NCRoslin1.2:0.84%	NC1-00201:0.70%
68	HF	2542	A14	A19		1*02301:33.72,4*02401:2.85,2*02501:6.11,6*04001:2.32	6*01402:8.34,2*01601:5.16		NC1-00501:2.49%	NC1-00201:0.78%
69	HF	2531	A11	A15v		3*01701:5.20,3*03301N:0.78,2*01801:9.35	1*00902:23.57,4*02401:1.96,2*02501:4.22,6*04001:0.71		NC1-00501:2.88%
70	HF	2627	A10***	H5(New5)		3*00201:9.53,2*01201:8.05	3*03601:16.37,3*03701:4.40,Roslin1.5:0.58		NCRoslin1.2:0.52%
71	HF	2626	A12(w12B)			1*01901:39.65,2*00801:5.40			NC1-00201:0.51%		NCRoslinSZ(For1Rev2).1.1:0.24%
72	HF	2632	A11*	HP1.3#		3*01701:11.65,2*01801:9.87	Roslin1.9:8.14,Roslin1.10:0.79,2*01602:7.24,Roslin(For1Rev2).1.1:1.66		NC1-00501:0.97%	NCRoslin1.1:0.43%
73	HF	2538	A11			3*01701:18.46,3*03301N:0.26,2*01801:18.43			NC1-00501:1.12%	NC1-00401:0.20%
74	HF	2539	A13*	A14		1*03101:15.32,2*03201N:1.16	1*02301:12.32,4*02401:1.34,2*02501:2.68,6*04001:0.49		NC1-00501:0.76%
75	HF	2638	A11	A19		3*01701:8.79,3*03301N:0.87,2*01801:22.18	6*01402:11.28,2*01601:3.87		NC1-00501:2.75%	NC1-00201:0.84%	NCRoslinSZ(For1Rev2).1.2:0.28%
76	HF	2683	A15	A20(v2)		1*00901:18.37,4*02401:1.15,2*02501:2.15	3*02702:31.27,2*02601:4.05		NC1-00501:0.86%
77	HF	2636	A11	BF1		3*01701:9.64,3*03301N:1.48,2*01801:13.48	2*05401:9.20,Roslin1.3:7.75,Roslin1.4:1.67		NC1-00601:0.45%	NC1-00401:0.25%
78	HF	2530	A12(w12B)	A13		1*01901:17.12,2*00801:1.82	1*03101:20.70,2*03201N:1.36,Roslin1.2:0.46				NCRoslinSZ(For1Rev2).1.1:0.35%
79	HF	2658	A12(w12B)	A19		1*01901:21.90,2*00801:3.37	6*01402:9.64,2*01601:2.78		NC1-00201:0.84%
80	HF	2609	A11			3*01701:23.74,3*03301N:0.27,2*01801:18.98			NC1-00501:2.08%
81	HF	2615	A13*	A20(v2)		1*03101:17.81,2*03201N:1.08	3*02702:13.46,2*02601:5.03
82	HF	2641	BF1	H5(New5)		2*05401:6.31,Roslin1.3:5.02,Roslin1.4:0.74	3*03601:12.60,3*03701:5.95,Roslin1.5:0.76		NC1-00601:0.32%		NCRoslinSZ(For1Rev2).1.1:0.22%
83	HF	2505	A10**	A11	BF1	3*00201:9.53,2*01201:15.95,RoslinSZ.1.1:0.61	3*01701:4.52,3*03301N:0.85,2*01801:12.65	2*05401:2.39,Roslin1.3:1.32,Roslin1.4:0.49	NC1-00501:1.69%	NCRoslin1.2:0.62%
84	HF	2577	A11	H5(New5)		3*01701:4.94,3*03301N:1.17,2*01801:20.84	3*03601:19.25,3*03701:7.48,Roslin1.5:0.61		NC1-00501:3.22%		NCRoslinSZ(For1Rev2).1.1:0.40%
85	HF	2521	A11	A12(w12B)		3*01701:7.91,3*03301N:1.84,2*01801:9.64	1*01901:18.67,2*00801:3.20		NC1-00501:1.63%	NC1-00201:0.52%	NCRoslinSZ(For1Rev2).1.1:0.35%
86	HF	2541	A10***	H5(New5)		3*00201:8.86,2*01201:7.61	3*03601:13.65,3*03701:3.98,Roslin1.5:0.50		NCRoslin1.2:0.38%
87	HF	2648	A14	A15		1*02301:13.53,4*02401:4.65,2*02501:5.70,6*04001:0.40	1*00901:13.80,4*02401:4.65,2*02501:5.70		NC1-00501:1.42%
88	HF	2649	A11			3*01701:23.12,3*03301N:3.20,2*01801:22.36			NC1-00501:1.53%	NC1-00401:0.22%	NCRoslinSZ(For1Rev2).1.1:0.23%
89	HF	2572	A12(w12B)	A20(v2)		1*01901:11.20,2*00801:1.58	3*02702:26.63,2*02601:5.48		NC1-00501:0.70%
90	HF	2508	A13	A20(v2)		1*03101:13.95,2*03201N:1.57,Roslin1.2:0.21	3*02702:16.67,2*02601:3.63
91	HF	2587	A19	HP1.2		6*01402:4.93,2*01601:3.37	Roslin1.7:3.68,Roslin1.8:5.91,3*02702:35.91,6*04001:0.87		NC1-00201:0.29%	NCRoslin1.4:0.27%
92	HF	2599	A19	H5(New5)		6*01402:10.30,2*01601:5.56	3*03601:32.33,3*03701:9.23,Roslin1.5:0.76		NC1-00201:1.24%		NCRoslinSZ(For1Rev2).1.1:1.08%
93	HF	2554	A12(w12B)	A19		1*01901:24.52,2*00801:4.98	6*01402:9.40,2*01601:7.95		NC1-00201:1.53%
94	HF	2619	A11*	A13		3*01701:10.28,2*01801:9.73	1*03101:19.24,2*03201N:1.72,Roslin1.2:0.26
95	HF	2522	A12(w12B)	A19		1*01901:24.81,2*00801:3.84	6*01402:8.30,2*01601:4.27		NC1-00201:1.19%
96	HF	2658	A14	A20(v2)		1*02301:15.73,4*02401:3.31,2*02501:4.81,6*04001:0.44	3*02702:17.09,2*02601:12.64		NC1-00501:0.73%	NC1-00601:0.20%

## Sheet: For3Rev1
Well	Breed	ID	Identified haplotypes			Alleles assigned to identified haplotypes			Non-classical alleles
1	HF	2662	A15	H5(New5)		1*00901:14.37,4*02401:4.38,2*02501:1.45	3*03601:15.93,3*03701:5.08,Roslin1.5:0.86		NC1-00501:1.26%
2	HF	2552	A10			3*00201:20.02,2*01201:12.85,Roslin1.1:5.04,RoslinSZ.1.1:1.00			NCRoslin1.2:1.19%
3	HF	2604	A14	A15v		1*02301:16.64,4*02401:6.01,2*02501:3.80,6*04001:8.55	1*00902:18.86,4*02401:6.01,2*02501:3.80,6*04001:8.55		NC1-00501:3.46%
4	HF	2565	A15	BF1		1*00901:35.30,4*02401:3.61,2*02501:2.46	2*05401:9.97,Roslin1.3:2.50,Roslin1.4:3.51		NC1-00501:3.16%	NC1-00601:0.89%
5	HF	2618	A13	A14		1*03101:32.89,2*03201N:1.46,Roslin1.2:0.45	1*02301:12.34,4*02401:1.26,2*02501:1.60,6*04001:3.72		NC1-00501:1.87%
6	HF	2565	A14	A19		1*02301:25.75,4*02401:3.12,2*02501:1.91,6*04001:6.83	6*01402:9.10,2*01601:3.68		NC1-00501:2.12%	NC1-00201:0.67%
7	HF	2612	A12(w12B)	A20(v2)		1*01901:13.35,2*00801:1.40	3*02702:24.18,2*02601:4.57		NC1-00201:0.22%	NC1-00601:0.21%
8	HF	2504	A10*	A11*	BF1	3*00201:11.13,2*01201:11.26,Roslin1.1:1.37	3*01701:3.88,2*01801:4.76	2*05401:2.53,Roslin1.3:1.03,Roslin1.4:0.95	NCRoslin1.2:0.60%	NC1-00501:0.60%
9	HF	2573	A10*	A12(w12B)		3*00201:12.14,2*01201:10.92,Roslin1.1:1.22	1*01901:14.87,2*00801:1.46		NCRoslin1.2:0.59%	NC1-00201:0.37%
10	HF	2545	A14	A19		1*02301:15.96,4*02401:3.74,2*02501:1.76,6*04001:3.87	6*01402:7.89,2*01601:5.12		NC1-00501:1.46%	NC1-00201:0.52%
11	HF	2762	A14	A15		1*02301:10.93,4*02401:13.69,2*02501:3.85,6*04001:9.11	1*00901:12.83,4*02401:13.69,2*02501:3.85		NC1-00501:2.81%
12	HF	2592	A11	A12(w12B)		3*01701:8.49,3*03301N:1.59,2*01801:23.54	1*01901:17.73,2*00801:2.87		NC1-00501:3.72%	NC1-00201:0.58%
13	HF	2511	A13	H5(New5)		1*03101:38.39,2*03201N:2.01,Roslin1.2:0.31	3*03601:10.41,3*03701:5.20,Roslin1.5:0.35
14	HF	2582	A10	A11		3*00201:11.03,2*01201:14.98,Roslin1.1:3.51,RoslinSZ.1.1:1.12	3*01701:4.94,3*03301N:2.02,2*01801:9.75		NCRoslin1.2:0.65%
15	HF	2671	A15	BF1		1*00901:17.04,4*02401:3.51,2*02501:1.73	2*05401:8.51,Roslin1.3:3.74,Roslin1.4:3.03		NC1-00501:1.54%	NC1-00601:0.42%
16	HF	2624	A15	HP1.1		1*00901:14.89,4*02401:10.07,2*02501:2.67	Roslin1.6:15.10,4*02401:10.07		NC1-00501:1.28%	NCRoslin1.3:0.63%
17	HF	2532	A11*	A19	H5(New5)	3*01701:7.40,2*01801:7.65	6*01402:1.92,2*01601:0.48	3*03601:17.83,3*03701:5.49,Roslin1.5:1.10
18	HF	2570	A11	A13		3*01701:8.02,3*03301N:1.46,2*01801:9.07	1*03101:22.59,2*03201N:2.23,Roslin1.2:0.66		NC1-00501:1.54%
19	HF	2525	A15	A19		1*00901:38.35,4*02401:5.70,2*02501:3.59	6*01402:8.67,2*01601:4.15		NC1-00501:4.66%	NC1-00201:1.29%
20	HF	2590	A10	A13		3*00201:9.40,2*01201:13.10,Roslin1.1:1.72,RoslinSZ.1.1:0.46	1*03101:31.86,2*03201N:1.62,Roslin1.2:0.45		NCRoslin1.2:0.74%
21	HF	2543	A10	A11		3*00201:8.55,2*01201:16.03,Roslin1.1:2.14,RoslinSZ.1.1:0.71	3*01701:5.77,3*03301N:1.11,2*01801:14.60		NCRoslin1.2:0.58%	NC1-00401:0.35%
22	HF	2501	A11			3*01701:17.77,3*03301N:5.75,2*01801:25.65			NC1-00501:1.78%	NC1-00401:0.23%
23	HF	2675	A11*	HP1.1		3*01701:9.33,2*01801:14.32	Roslin1.6:16.68,4*02401:3.67		NCRoslin1.3:0.74%	NC1-00401:0.22%
24	HF	2512	A10*	A12(w12B)		3*00201:12.05,2*01201:15.96,Roslin1.1:1.28	1*01901:15.24,2*00801:1.52		NCRoslin1.2:0.59%	NC1-00201:0.33%
25	HF	2567	A12(w12B)	A20(v2)		1*01901:12.14,2*00801:1.08	3*02702:29.74,2*02601:4.75		NC1-00201:0.41%	NC1-00601:0.29%
26	HF	2543	A10	A31		3*00201:10.15,2*01201:10.27,Roslin1.1:2.01,RoslinSZ.1.1:0.49	1*02101:7.03,2*02201:9.87		NC1-00501:0.98%	NCRoslin1.2:0.50%
27	HF	2589	A10	A19		3*00201:23.80,2*01201:14.44,Roslin1.1:4.29,RoslinSZ.1.1:0.74	6*01402:12.91,2*01601:10.70		NCRoslin1.2:0.88%	NC1-00201:0.75%
28	HF	2513	A11	A19		3*01701:9.16,3*03301N:3.13,2*01801:27.26	6*01402:12.66,2*01601:4.95		NC1-00201:1.76%	NC1-00401:0.79%
29	HF	2527	A10	A15		3*00201:8.21,2*01201:14.40,Roslin1.1:1.92,RoslinSZ.1.1:0.76	1*00901:20.11,4*02401:2.89,2*02501:1.15		NC1-00501:2.08%	NCRoslin1.2:0.46%
30	HF	2500	A10	A15		3*00201:11.26,2*01201:11.71,Roslin1.1:3.17,RoslinSZ.1.1:0.76	1*00901:15.26,4*02401:2.95,2*02501:1.18		NC1-00501:1.76%	NCRoslin1.2:0.55%
31	HF	2561	A10*	HP1.1		3*00201:12.02,2*01201:12.09,Roslin1.1:1.10	Roslin1.6:10.41,4*02401:3.05		NCRoslin1.3:0.49%	NCRoslin1.2:0.48%
32	HF	2607	A12(w12B)	HP1.2		1*01901:11.02,2*00801:0.93	Roslin1.7:3.03,Roslin1.8:5.42,3*02702:19.84,6*04001:1.37		NC1-00201:0.24%
33	HF	2663	A11*	A12(w12B)		3*01701:10.83,2*01801:10.74	1*01901:17.70,2*00801:2.38		NC1-00201:0.35%
34	HF	2574	A11	A12(w12B)		3*01701:11.33,3*03301N:2.16,2*01801:12.93	1*01901:17.96,2*00801:1.96		NC1-00201:0.62%	NC1-00401:0.44%
35	HF	2570	A19	BF1		6*01402:14.40,2*01601:10.15	2*05401:16.92,Roslin1.3:7.99,Roslin1.4:6.30		NC1-00201:1.73%	NC1-00601:1.24%
36	HF	2519	A10	A11		3*00201:11.58,2*01201:21.07,Roslin1.1:3.51,RoslinSZ.1.1:0.62	3*01701:7.95,3*03301N:0.89,2*01801:20.22		NCRoslin1.2:0.80%	NC1-00401:0.43%
37	HF	2655	A10	A13		3*00201:8.10,2*01201:11.14,Roslin1.1:1.38,RoslinSZ.1.1:0.40	1*03101:29.68,2*03201N:1.42,Roslin1.2:0.37		NCRoslin1.2:0.39%
38	HF	2536	A10			3*00201:18.95,2*01201:26.69,Roslin1.1:4.90,RoslinSZ.1.1:1.40			NCRoslin1.2:1.29%
39	HF	2601	A11*	HP1.2		3*01701:5.99,2*01801:5.39	Roslin1.7:2.75,Roslin1.8:4.26,3*02702:15.02,6*04001:1.30		NC1-00501:0.54%
40	HF	2672	A15	A31		1*00901:13.10,4*02401:4.08,2*02501:1.73	1*02101:10.66,2*02201:12.84		NC1-00501:2.74%
41	HF	2513	A10*	A15		3*00201:11.39,2*01201:10.95,Roslin1.1:1.18	1*00901:12.14,4*02401:2.84,2*02501:1.31		NC1-00501:1.23%	NCRoslin1.2:0.50%
42	HF	2517	A11	H5(New5)		3*01701:8.69,3*03301N:1.28,2*01801:9.43	3*03601:17.82,3*03701:7.77,Roslin1.5:0.67		NC1-00501:1.61%
43	HF	2594	A10	A11		3*00201:10.91,2*01201:20.24,Roslin1.1:3.23,RoslinSZ.1.1:0.85	3*01701:4.42,3*03301N:1.04,2*01801:13.86		NC1-00501:3.48%	NCRoslin1.2:0.57%
44	HF	2494	A11	BF1		3*01701:11.15,3*03301N:2.87,2*01801:22.39	2*05401:15.99,Roslin1.3:5.96,Roslin1.4:6.11		NC1-00601:1.85%	NC1-00401:0.87%
45	HF	2499	A13	A19		1*03101:41.98,2*03201N:2.78,Roslin1.2:0.64	6*01402:7.33,2*01601:3.18		NC1-00201:0.97%
46	HF	2666	A10	A11		3*00201:10.50,2*01201:10.63,Roslin1.1:2.86,RoslinSZ.1.1:0.87	3*01701:5.68,3*03301N:1.47,2*01801:8.43		NC1-00501:1.17%	NCRoslin1.2:0.45%
47	HF	2579	A13	HP1.1		1*03101:31.37,2*03201N:2.09,Roslin1.2:0.59	Roslin1.6:13.03,4*02401:3.19		NCRoslin1.3:0.69%
48	HF	2614	A11*	H5(New5)		3*01701:9.04,2*01801:13.53	3*03601:17.37,3*03701:5.54,Roslin1.5:0.80		NC1-00401:0.26%
49	HF	2497	A15v	A19		1*00902:10.97,4*02401:6.73,2*02501:1.30,6*04001:3.62	6*01402:11.44,2*01601:4.62		NC1-00501:0.68%	NC1-00201:0.43%
50	HF	2578	A11	A12(w12B)		3*01701:8.42,3*03301N:2.44,2*01801:14.77	1*01901:14.21,2*00801:2.43		NC1-00501:3.18%	NC1-00201:0.57%
51	HF	2550	A10	BF1		3*00201:13.86,2*01201:20.94,Roslin1.1:3.92,RoslinSZ.1.1:0.77	2*05401:9.40,Roslin1.3:4.43,Roslin1.4:3.58		NCRoslin1.2:0.86%	NC1-00601:0.79%
52	HF	2524	A10	A11		3*00201:12.78,2*01201:17.81,Roslin1.1:2.42,RoslinSZ.1.1:0.58	3*01701:7.12,3*03301N:0.93,2*01801:15.53		NC1-00501:2.01%	NCRoslin1.2:0.55%
53	HF	2558	A20(v2)	HP1.1		3*02702:41.11,2*02601:2.28	Roslin1.6:6.18,4*02401:1.75		NCRoslin1.3:0.41%
54	HF	2669	A19	HP1.3		6*01402:14.10,2*01601:4.26	Roslin1.9:16.92,Roslin1.10:1.13,2*01602:8.09		NC1-00201:0.67%	NCRoslin1.1:0.39%
55	HF	2563	A11*	A19	H5(New5)	3*01701:5.83,2*01801:7.99	6*01402:2.30,2*01601:0.93	3*03601:15.82,3*03701:5.76,Roslin1.5:0.68
56	HF	2656	A12(w12B)	A19		1*01901:27.78,2*00801:3.81	6*01402:11.35,2*01601:4.46		NC1-00201:1.85%
57	HF	2509	A10*	A11*		3*00201:11.06,2*01201:11.17,Roslin1.1:1.45	3*01701:8.08,2*01801:8.90		NCRoslin1.2:0.74%
58	HF	2665	A12(w12B)	A13		1*01901:10.72,2*00801:1.65	1*03101:35.58,2*03201N:3.13,Roslin1.2:1.02		NC1-00201:0.36%
59	HF	2520	A11	A15		3*01701:8.07,3*03301N:1.79,2*01801:13.08	1*00901:22.81,4*02401:3.67,2*02501:2.16		NC1-00501:6.14%
60	HF	2584	A12(w12B)	A15		1*01901:20.37,2*00801:2.32	1*00901:29.63,4*02401:4.38,2*02501:2.97		NC1-00501:4.07%	NC1-00201:0.69%
61	HF	2540	A10	BF1		3*00201:13.66,2*01201:11.17,Roslin1.1:3.00,RoslinSZ.1.1:0.46	2*05401:6.64,Roslin1.3:3.79,Roslin1.4:2.84		NCRoslin1.2:0.61%	NC1-00601:0.42%
62	HF	2496	A11*	A13		3*01701:8.29,2*01801:9.03	1*03101:25.00,2*03201N:1.97,Roslin1.2:0.57		NC1-00501:1.00%
63	HF	2564	A11*	A13		3*01701:5.81,2*01801:11.62	1*03101:26.69,2*03201N:2.25,Roslin1.2:0.53		NC1-00501:1.16%
64	HF	2657	A19			6*01402:34.97,2*01601:16.84			NC1-00201:2.44%
65	HF	2591	A10*	A11*		3*00201:9.53,2*01201:9.22,Roslin1.1:1.38	3*01701:7.06,2*01801:7.91		NCRoslin1.2:0.56%
66	HF	2593	A11	H5(New5)		3*01701:5.76,3*03301N:2.08,2*01801:8.70	3*03601:16.46,3*03701:6.93,Roslin1.5:0.79		NC1-00501:2.11%
67	HF	2684	A10	A19		3*00201:15.52,2*01201:21.32,Roslin1.1:4.09,RoslinSZ.1.1:1.53	6*01402:7.07,2*01601:3.22		NC1-00201:0.83%	NCRoslin1.2:0.81%
68	HF	2542	A14	A19		1*02301:26.11,4*02401:2.93,2*02501:2.54,6*04001:10.76	6*01402:6.91,2*01601:4.64		NC1-00501:3.14%	NC1-00201:1.07%
69	HF	2531	A11	A15v		3*01701:4.80,3*03301N:1.42,2*01801:9.44	1*00902:18.43,4*02401:2.37,2*02501:1.50,6*04001:3.81		NC1-00501:3.53%
70	HF	2627	A10*	H5(New5)		3*00201:9.83,2*01201:9.66,Roslin1.1:1.02	3*03601:13.84,3*03701:3.69,Roslin1.5:0.39		NCRoslin1.2:0.33%
71	HF	2626	A12(w12B)			1*01901:48.08,2*00801:5.67			NC1-00201:0.77%
72	HF	2632	A11*	HP1.3		3*01701:10.81,2*01801:9.70	Roslin1.9:9.26,Roslin1.10:0.94,2*01602:7.16		NC1-00501:1.20%	NCRoslin1.1:0.61%
73	HF	2538	A11			3*01701:21.03,3*03301N:0.52,2*01801:21.49			NC1-00501:1.73%	NC1-00401:0.29%
74	HF	2539	A13	A14		1*03101:21.09,2*03201N:1.65,Roslin1.2:0.33	1*02301:12.40,4*02401:1.95,2*02501:1.43,6*04001:2.79		NC1-00501:1.68%
75	HF	2638	A11	A19		3*01701:8.32,3*03301N:1.65,2*01801:25.09	6*01402:11.03,2*01601:3.47		NC1-00501:4.09%	NC1-00201:1.46%
76	HF	2683	A15	A20(v2)		1*00901:12.85,4*02401:1.30,2*02501:1.05	3*02702:40.77,2*02601:2.16		NC1-00501:1.08%
77	HF	2636	A11	BF1		3*01701:9.42,3*03301N:2.44,2*01801:15.29	2*05401:8.97,Roslin1.3:4.24,Roslin1.4:3.90		NC1-00601:0.61%	NC1-00401:0.33%
78	HF	2530	A12(w12B)	A13		1*01901:17.72,2*00801:1.22	1*03101:28.28,2*03201N:1.77,Roslin1.2:0.71		NC1-00201:0.28%
79	HF	2658	A12(w12B)	A19		1*01901:23.85,2*00801:3.14	6*01402:11.94,2*01601:2.97		NC1-00201:1.19%
80	HF	2609	A11			3*01701:24.42,3*03301N:0.47,2*01801:20.05			NC1-00501:2.58%
81	HF	2615	A13	A20(v2)		1*03101:20.22,2*03201N:1.08,Roslin1.2:0.29	3*02702:22.27,2*02601:2.78
82	HF	2641	BF1	H5(New5)		2*05401:7.15,Roslin1.3:3.28,Roslin1.4:3.04	3*03601:19.02,3*03701:8.68,Roslin1.5:1.67		NC1-00601:0.70%
83	HF	2505	A10	A11	BF1	3*00201:11.20,2*01201:18.85,Roslin1.1:3.34,RoslinSZ.1.1:0.89	3*01701:3.67,3*03301N:1.04,2*01801:11.72	2*05401:1.54,Roslin1.3:0.61,Roslin1.4:0.76	NC1-00501:2.14%	NCRoslin1.2:0.66%
84	HF	2577	A11	H5(New5)		3*01701:4.95,3*03301N:1.69,2*01801:19.55	3*03601:20.72,3*03701:7.94,Roslin1.5:1.02		NC1-00501:4.13%
85	HF	2521	A11	A12(w12B)		3*01701:7.99,3*03301N:3.34,2*01801:10.71	1*01901:15.12,2*00801:2.68		NC1-00501:1.89%	NC1-00201:0.49%
86	HF	2541	A10*	H5(New5)		3*00201:11.30,2*01201:9.25,Roslin1.1:0.96	3*03601:13.01,3*03701:4.01,Roslin1.5:0.53		NCRoslin1.2:0.34%
87	HF	2648	A14	A15		1*02301:14.10,4*02401:5.74,2*02501:2.65,6*04001:2.49	1*00901:13.74,4*02401:5.74,2*02501:2.65		NC1-00501:2.26%
88	HF	2649	A11			3*01701:22.62,3*03301N:5.25,2*01801:23.56			NC1-00501:1.96%
89	HF	2572	A12(w12B)	A20(v2)		1*01901:8.57,2*00801:1.07	3*02702:38.94,2*02601:3.56		NC1-00501:0.78%	NC1-00601:0.24%
90	HF	2508	A13	A20(v2)		1*03101:15.38,2*03201N:1.51,Roslin1.2:0.31	3*02702:28.39,2*02601:2.38
91	HF	2587	A19	HP1.2		6*01402:4.40,2*01601:2.30	Roslin1.7:3.07,Roslin1.8:4.86,3*02702:43.17,6*04001:3.90		NC1-00201:0.41%	NCRoslin1.4:0.30%
92	HF	2599	A19	H5(New5)		6*01402:10.81,2*01601:6.09	3*03601:36.18,3*03701:10.54,Roslin1.5:1.38		NC1-00201:2.08%
93	HF	2554	A12(w12B)	A19		1*01901:21.99,2*00801:4.85	6*01402:11.19,2*01601:9.47		NC1-00201:2.73%
94	HF
95	HF	2522	A12(w12B)	A19		1*01901:23.53,2*00801:3.49	6*01402:11.07,2*01601:5.01		NC1-00201:2.15%
96	HF	2658	A14	A20(v2)		1*02301:10.83,4*02401:3.32,2*02501:1.64,6*04001:2.19	3*02702:24.12,2*02601:7.99		NC1-00501:0.90%	NC1-00601:0.20%
