# Supplementary material for: Rapid identification of bovine MHCI haplotypes in genetically divergent cattle populations using next-generation sequencing
Source: Immunogenetics. 2016 Aug 11;68(10):765–81. doi: 10.1007/s00251-016-0945-7 (PMC5056950; doi:10.1007/s00251-016-0945-7)
Supplement: Supplementary file 6 — (XLSX 65 kb) [file 251_2016_945_MOESM6_ESM.xlsx]

## Sheet: Stats
Well	Breed	ID	Total pairs	Overlapping pairs	For1Rev2	For3Rev1		Total For1Rev2 reads	Total For1Rev2 variants	Threshold	Reads removed by cutoff	Variants removed by cutoff	Singeltons	Tota reads above Threshold	Variants above threshold	Chimaeras	Length > +/- 9bp difference	1/2bp bp variant	known classical MHCI	known non-classical MHCI	unknown	Length < 9 bp difference	Corrected number of variants		Total For3Rev1 reads	Total For3Rrev1 variants	Threshold	Reads removed by cutoff	Variants removed by cutoff	Singeltons	Total reads above Threshold	Variants above threshold	Chimaeras	Length > +/- 9bp difference	1/2bp bp variant	known classical MHCI	known non-classical MHCI	unknown	Length < 9 bp difference	Corrected number of variants
1	Boran	07307C	124289	121069	44138	69277		44138	13304	88.276	21716	13275	11291	22422	29	19	1	1	6	2	0	0	8		69277	13823	138.554	27585	13785	10945	41692	38	29	1	0	6	2	0	0	8
2	Boran	1006	153550	148134	55708	82982		55708	19347	111.416	31169	19318	16723	24539	29	22	0	0	6	1	0	0	7		82982	17307	165.964	35582	17278	13910	47400	29	21	0	0	7	1	0	0	8
3	Boran	1010	70174	67205	34279	28690		34279	10318	68.558	16813	10299	8742	17466	19	11	0	1	6	1	0	0	7		28690	5299	57.38	9253	5275	4157	19437	24	15	1	0	7	1	0	0	8
4	Boran	1028	41369	30371	5382	23033		5382	2167	10.764	2721	2142	1898	2661	25	16	0	1	6	2	0	0	8		23033	4702	46.066	7892	4686	3765	15141	16	7	1	0	6	2	0	0	8
5	Boran	1131	151228	144805	53716	77674		53716	18787	107.432	30625	18761	16266	23091	26	18	1	1	5	1	0	0	6		77674	15556	155.348	31709	15520	12491	45965	36	30	0	0	5	1	0	0	6
6	Boran	1124	141042	134129	52609	70355		52609	18277	105.218	29814	18251	15941	22795	26	17	0	2	5	2	0	0	7		70355	13891	140.71	27794	13857	11205	42561	34	27	0	0	5	2	0	0	7
7	Boran	1138	153621	148106	58204	75211		58204	16293	116.408	28163	16266	13973	30041	27	20	0	2	3	2	0	0	5		75211	12409	150.422	26374	12380	9923	48837	29	23	0	0	4	2	0	0	6
8	Boran	1139	134156	128689	52215	67462		52215	15632	104.43	26193	15602	13258	26022	30	22	1	1	5	1	0	0	6		67462	12341	134.924	25829	12316	9817	41633	25	17	1	0	6	1	0	0	7
9	Boran	1148	120988	116936	48075	57829		48075	18670	96.15	29272	18645	16247	18803	25	18	0	0	5	2	0	0	7		57829	13074	115.658	25370	13037	10482	32459	37	30	0	0	5	2	0	0	7
10	Boran	1195	138524	133503	62005	62269		62005	18870	124.01	31961	18840	16108	30044	30	25	0	1	4	0	0	0	4		62269	11822	124.538	23838	11797	9441	38431	25	18	0	0	6	1	0	0	7
11	Boran	1231	119834	115218	51548	55882		51548	15267	103.096	25885	15239	12936	25663	28	21	1	0	5	1	0	0	6		55882	10376	111.764	21346	10349	8207	34536	27	19	1	0	6	1	0	0	7
12	Boran	1321	114419	110864	53791	50239		53791	15035	107.582	25688	15006	12772	28103	29	25	0	0	4	0	0	0	4		50239	8579	100.478	17079	8554	6712	33160	25	17	0	0	6	2	0	0	8
13	Boran	1444	69360	67357	26291	35648		26291	8122	52.582	12556	8097	6932	13735	25	17	0	2	5	1	0	0	6		35648	6208	71.296	11810	6183	4854	23838	25	17	1	0	5	2	0	0	7
14	Boran	1456	113186	109666	45932	52535		45932	14986	91.864	24019	14958	12856	21913	28	17	0	1	8	2	0	0	10		52535	10061	105.07	19260	10029	7933	33275	32	25	0	0	5	2	0	0	7
15	Boran	1469	90477	87231	38961	42710		38961	12607	77.922	20331	12584	10804	18630	23	17	1	0	5	0	0	0	5		42710	8513	85.42	16033	8485	6815	26677	28	20	0	0	6	2	0	0	8
16	Boran	1481	211785	204855	47384	144560		47384	16298	94.768	26470	16273	14025	20914	25	18	0	0	6	1	0	0	7		144560	24053	289.12	58393	24027	19107	86167	26	19	0	0	7	1	0	0	7
17	Boran	1714	98731	94252	44175	43848		44175	12804	88.35	21074	12779	10850	23101	25	15	1	2	6	1	0	0	7		43848	8772	87.696	16688	8750	7017	27160	22	12	1	0	7	1	1	0	9
18	Boran	1718	67217	63943	30091	26948		30091	9347	60.182	14816	9325	7994	15275	22	11	0	4	5	2	0	0	7		26948	4980	53.896	8596	4962	3937	18352	18	11	0	0	5	2	0	0	7
19	Boran	1928	106130	101623	48530	44816		48530	17059	97.06	27387	17035	14796	21143	24	16	1	0	6	1	0	0	7		44816	10514	89.632	19450	10483	8512	25366	31	23	0	0	6	2	0	0	8
20	Boran	1943	104990	101271	50238	44217		50238	14962	100.476	25035	14933	12746	25203	29	22	1	1	4	1	0	0	5		44217	9109	88.434	16937	9083	7300	27280	26	19	0	0	6	1	0	0	7
21	Boran	1961	132566	127400	57221	61798		57221	19181	114.442	31281	19151	16472	25940	30	21	0	2	6	1	0	0	7		61798	12543	123.596	24986	12517	10070	36812	26	17	0	0	7	2	0	0	9
22	Boran	1998	141011	134334	58606	54777		58606	16920	117.212	28770	16887	14483	29836	33	21	3	3	5	1	0	0	6		54777	8738	109.554	17353	8708	6890	37424	30	22	2	0	5	1	0	0	6
23	Boran	1980	108598	103592	45522	47775		45522	13068	91.044	21983	13043	11083	23539	25	17	0	3	4	1	0	0	5		47775	8484	95.55	15783	8445	6733	31992	39	32	1	0	5	1	0	0	6
24	Boran	1983	72437	67676	32800	27976		32800	9349	65.6	15153	9324	7948	17647	25	17	0	3	4	1	0	0	5		27976	4970	55.952	8255	4945	3914	19721	25	19	0	0	4	2	0	0	6
25	Boran	1991	99005	95471	46123	43522		46123	14457	92.246	23805	14429	12350	22318	28	22	0	0	6	0	0	0	6		43522	7979	87.044	15139	7955	6291	28383	24	16	0	0	6	2	0	0	8
26	Boran	1999	104905	101265	49040	45979		49040	17855	98.08	28152	17830	15445	20888	25	15	0	0	9	1	0	0	10		45979	10877	91.958	19457	10839	8856	26522	38	30	0	0	7	1	0	0	8
27	Boran	2012	100975	96865	42454	48264		42454	12694	84.908	20041	12661	10813	22413	33	23	1	2	5	2	0	0	7		48264	7943	96.528	15023	7916	6163	33241	27	20	0	0	5	2	0	0	7
28	Boran	2407	102401	97426	48722	42323		48722	14742	97.444	24196	14712	12592	24526	30	20	2	1	5	2	0	0	7		42323	7834	84.646	14146	7807	6203	28177	27	20	0	0	5	2	0	0	7
29	Boran	24104D	191885	184737	74489	97246		74489	25264	148.978	43257	25234	21719	31232	30	25	0	0	5	0	0	0	5		97246	17829	194.492	39791	17798	14122	57455	31	26	0	0	5	0	0	0	5
30	Boran	2546	107025	102539	45881	49948		45881	15799	91.762	25822	15778	13623	20059	21	14	0	0	5	2	0	0	7		49948	10652	99.896	19934	10629	8538	30014	23	14	0	0	7	2	0	0	9
31	Boran	2502	103089	97668	43737	44547		43737	14927	87.474	23395	14899	12871	20342	28	19	0	2	5	2	0	0	7		44547	8887	89.094	15983	8855	7021	28564	32	24	1	0	5	2	0	0	7
32	Boran	2565	46849	40074	20698	16594		20698	8421	41.396	12155	8399	7389	8543	22	14	1	0	6	1	0	0	7		16594	3441	33.188	5511	3427	2751	11083	14	5	2	0	6	1	0	0	7
33	Boran	2566	106116	101164	47642	46501		47642	15246	95.284	25267	15221	13058	22375	25	15	1	2	5	2	0	0	7		46501	8433	93.002	16631	8410	6760	29870	23	15	0	0	6	2	0	0	8
34	Boran	2569	90550	83872	33748	44410		33748	11756	67.496	18116	11730	10110	15632	26	15	1	2	5	2	0	1	8		44410	8052	88.82	15512	8034	6346	28898	18	10	0	0	6	2	0	0	8
35	Boran	2583	131354	124112	69973	45750		69973	23674	139.946	40141	23650	20395	29832	24	16	1	0	6	1	0	0	7		45750	8419	91.5	16185	8392	6709	29565	27	20	0	0	6	1	0	0	7
36	Boran	2598	123563	118407	54687	55812		54687	17778	109.374	29748	17757	15284	24939	21	14	0	0	6	1	0	0	7		55812	11197	111.624	22520	11175	8976	33292	22	13	0	0	7	2	0	0	9
37	Boran	2669	132014	127075	61972	57194		61972	20232	123.944	34311	20207	17316	27661	25	20	0	0	5	0	0	0	5		57194	9942	114.388	20157	9917	7880	37037	25	19	0	0	5	1	0	0	6
38	Boran	2727	216769	207892	138878	56311		138878	35862	277.756	68979	35835	30565	69899	27	18	0	2	6	1	0	0	7		56311	10443	112.622	20351	10416	8245	35960	27	18	0	0	7	2	0	0	9
39		X / X
40	Boran	2753	165797	159601	70299	75970		70299	21106	140.598	36812	21083	17985	33487	23	16	0	1	6	0	0	0	6		75970	16352	151.94	33095	16320	13159	42875	32	25	0	0	7	0	0	0	7
41	Boran	2758	107906	102879	48959	47140		48959	15251	97.918	25010	15226	13015	23949	25	18	0	1	5	1	0	0	6		47140	9000	94.28	17426	8977	7116	29714	23	15	0	1	6	1	0	0	7
42	Boran	2760	147738	141022	66152	65685		66152	21633	132.304	36724	21607	18560	29428	26	17	2	0	6	1	0	0	7		65685	12801	131.37	26209	12774	10296	39476	27	18	1	0	7	1	0	0	8
43	Boran	2761	129627	123086	57037	57919		57037	17933	114.074	30545	17907	15301	26492	26	21	0	0	5	0	0	0	5		57919	10791	115.838	21278	10760	8533	36641	31	24	1	0	6	0	0	0	6
44	Boran	2762	218694	212829	54554	140049		54554	17179	109.108	28600	17155	14828	25954	24	16	0	1	5	2	0	0	7		140049	22930	280.098	52326	22900	18304	87723	30	23	0	0	5	2	0	0	7
45	Boran	2765	294678	284266	76495	188200		76495	21429	152.99	38090	21403	18214	38405	26	20	0	1	5	0	0	0	5		188200	30053	376.4	74362	30025	24496	113838	28	21	0	0	7	0	0	0	7
46	Boran	2768	119979	115865	51615	53047		51615	15488	103.23	25536	15456	13210	26079	32	21	0	4	5	2	0	0	7		53047	11209	106.094	21101	11177	8974	31946	32	25	0	0	5	2	0	0	7
47	Boran	2775	151275	145469	70182	65801		70182	23101	140.364	38849	23073	19816	31333	28	21	0	0	6	1	0	0	7		65801	13834	131.602	26767	13804	11121	39034	30	21	0	0	7	2	0	0	9
48	Boran	2781	144074	138150	65286	64169		65286	20644	130.572	35014	20617	17607	30272	27	22	0	0	5	0	0	0	5		64169	12857	128.338	26397	12829	10223	37772	28	21	1	0	6	0	0	0	6
49	Boran	2785	104211	100132	43782	45710		43782	14333	87.564	22703	14298	12263	21079	35	25	0	3	5	2	0	0	7		45710	8366	91.42	15639	8338	6573	30071	28	21	0	0	5	2	0	0	7
50	Boran	2790	145532	141230	69890	59653		69890	19005	139.78	34660	18981	16172	35230	24	18	0	2	3	1	0	0	4		59653	10072	119.306	19973	10040	7915	39680	32	26	0	0	4	2	0	0	6
51	Boran	2793	37244	28836	6538	20624		6538	2641	13.076	3407	2620	2299	3131	21	12	0	1	6	2	0	0	8		20624	4780	41.248	7349	4762	3917	13275	18	6	1	0	9	2	0	0	11
52	Boran	2831	131337	126921	58708	49143		58708	17885	117.416	30104	17854	15267	28604	31	22	1	1	5	2	0	0	7		49143	10134	98.286	19249	10101	8101	29894	33	26	0	0	5	2	0	0	7
53	Boran	2839	94552	88993	44989	36859		44989	14597	89.978	23956	14573	12465	21033	24	14	3	0	5	2	0	0	7		36859	7556	73.718	13883	7526	6058	22976	30	23	0	0	5	2	0	0	7
54	Boran	2840	114233	110339	47105	54091		47105	14955	94.21	24142	14924	12807	22963	31	23	0	2	4	2	0	0	6		54091	9369	108.182	17924	9334	7338	36167	35	29	0	0	4	2	0	0	6
55	Boran	2856	64741	59326	30900	24849		30900	8604	61.8	13914	8585	7280	16986	19	8	2	1	6	2	0	0	8		24849	5530	49.698	8880	5504	4437	15969	26	15	1	0	8	2	0	0	10
56	Boran	X / 3325	66814	64401	12018	47621																			47621	11133	95.242	21536	11105	8980	26085	28	22	0	0	5	0	1	0	6
57	Boran	2892	239147	229610	60074	154363		60074	19327	120.148	32874	19304	16485	27200	23	16	1	0	5	1	0	0	6		154363	26649	308.726	62933	26617	21472	91430	32	23	1	0	7	1	0	0	8
58	Boran	2900	153352	148186	63158	71536		63158	20342	126.316	34565	20316	17479	28593	26	19	0	1	5	1	0	0	6		71536	12576	143.072	25183	12544	9889	46353	32	25	0	0	5	2	0	0	7
59	Boran	2919	121621	117278	54675	55305		54675	18029	109.35	29853	18002	15359	24822	27	21	0	0	6	0	0	0	6		55305	11682	110.61	22536	11654	9336	32769	28	21	0	0	7	0	0	0	7
60	Boran	2922	149530	145522	35521	97275		35521	10600	71.042	17407	10584	9038	18114	16	7	0	1	6	2	0	0	8		97275	12194	194.55	29217	12183	9015	68058	11	3	0	0	6	2	0	0	8
61	Boran	2951	179516	171261	89592	69959		89592	27173	179.184	47930	27146	23304	41662	27	21	0	1	5	0	0	0	5		69959	15156	139.918	30769	15134	12265	39190	22	16	0	0	6	0	0	0	6
62	Boran	X / 3319	68581	64638	36772	23671																			23671	5481	47.342	9158	5458	4496	14513	23	13	0	0	8	2	0	0	10
63	Boran	X / 3311	127103	123035	56432	58734																			58734	10042	117.468	20756	10018	7930	37978	24	19	0	0	4	1	0	0	5
64	Boran	X / 3313	101282	98282	27492	64530																			64530	14266	129.06	27531	14228	11510	36999	38	31	0	0	5	2	0	0	7
65	Boran	X / 3318	145042	139893	59268	71826																			71826	14142	143.652	29726	14116	11339	42100	26	18	1	0	6	1	0	0	7
66	Boran	3147	132348	126962	59230	54603		59230	14731	118.46	25724	14708	12402	33506	23	15	1	2	4	1	0	0	5		54603	9350	109.206	18679	9327	7345	35924	23	18	0	0	4	1	0	0	5
67	Boran	3207	125673	121079	60513	51898		60513	19268	121.026	32391	19240	16511	28122	28	20	1	1	5	1	0	0	6		51898	10006	103.796	19479	9972	7938	32419	34	28	0	0	5	1	0	0	6
68	Boran	3219	127515	123703	49017	67251		49017	17297	98.034	27872	17274	14952	21145	23	17	0	1	5	0	0	0	5		67251	12927	134.502	26703	12903	10357	40548	24	16	0	0	6	2	0	0	8
69	Boran	3226	124983	119794	57697	51472		57697	15853	115.394	27161	15826	13532	30536	27	19	0	3	3	2	0	0	5		51472	8075	102.944	16200	8049	6337	35272	26	20	0	0	4	2	0	0	6
70	Boran	3228	140968	135526	65578	61549		65578	18839	131.156	32601	18812	16033	32977	27	22	0	1	4	0	0	0	4		61549	11967	123.098	23869	11940	9560	37680	27	21	0	0	6	0	0	0	6
71	Boran	3230	115324	110745	49719	50055		49719	17628	99.438	28241	17600	15259	21478	28	20	0	1	5	2	0	0	7		50055	11097	100.11	20514	11065	8913	29541	32	25	0	0	5	2	0	0	7
72	Boran	3244	156673	150309	74523	66257		74523	22592	149.046	39031	22565	19315	35492	27	21	0	1	5	0	0	0	5		66257	13559	132.514	27640	13532	10901	38617	27	20	0	0	6	1	0	0	7
73	Boran	3252	99449	94172	43434	42206		43434	14920	86.868	23750	14893	12885	19684	27	19	0	2	4	2	0	0	6		42206	8520	84.412	15548	8490	6790	26658	30	24	0	0	4	2	0	0	6
74	Boran	3266	127269	121680	53361	57865		53361	16195	106.722	27258	16172	13975	26103	23	14	0	4	4	1	0	0	5		57865	10325	115.73	20417	10298	8304	37448	27	22	0	0	4	1	0	0	5
75	Boran	32806E	153951	148279	53635	84549		53635	15105	107.27	25049	15068	12881	28586	37	29	1	2	4	1	0	0	5		84549	11644	169.098	25010	11611	9106	59539	33	28	0	0	4	1	0	0	5
76	Boran	3327/ 3284	124943	119237	43707	67374		43707	10731	87.414	18511	10711	9008	25196	20	10	1	2	6	1	0	0	7		67374	13951	134.748	28182	13922	11251	39192	29	22	0	0	7	0	0	0	7
77	Boran	3331 / 3288	145034	138366	81425	48177		81425	23178	162.85	42067	23154	19697	39358	24	17	1	1	5	0	0	0	5		48177	11043	96.354	21075	11017	8935	27102	26	17	1	0	7	1	0	0	8
78	Boran	3332 / 3289	139072	131728	72135	49777		72135	20157	144.27	35774	20133	17110	36361	24	15	1	1	5	2	0	0	7		49777	9382	99.554	17814	9348	7470	31963	34	29	0	0	4	1	0	0	5
79	Boran	3333 / 3295	126581	121448	61951	51553		61951	15666	123.902	28232	15645	13208	33719	21	16	0	1	4	0	0	0	4		51553	9633	103.106	18666	9604	7642	32887	29	21	1	0	5	2	0	0	7
80	Boran	X / 3334	61378	58637		51287																	0		51287	9546	102.574	17819	9511	7574	33468	35	29	0	0	4	2	0	0	6
81	Boran	3338 / 3300	151666	145969	63164	73914		63164	20078	126.328	34109	20054	17137	29055	24	18	0	0	6	0	0	0	6		73914	14731	147.828	30244	14698	11759	43670	33	27	0	0	6	0	0	0	6
82	Boran	3339/ X	56554	52411	47427			47427	13686	94.854	23849	13668	11625	23578	18	11	0	1	5	1	0	0	6																	0
83	Boran	43305H	109473	106007	40743	58599		40743	11291	81.486	18594	11265	9610	22149	26	18	0	3	4	1	0	0	5		58599	8055	117.198	16554	8033	6119	42045	22	17	0	0	4	1	0	0	5
84	Boran	630	133727	129204	48400	72870		48400	12971	96.8	21975	12942	10946	26425	29	20	1	2	4	2	0	0	6		72870	12154	145.74	25424	12124	9631	47446	30	24	0	0	4	2	0	0	6
85	Boran	773	174166	169026	70241	87644		70241	19693	140.482	34305	19660	16702	35936	33	25	0	1	5	2	0	0	7		87644	15198	175.288	32262	15167	11951	55382	31	24	0	0	5	2	0	0	7
86	Boran	853 / X	57791	54916	47765			47765	13455	95.53	23085	13427	11488	24680	28	22	0	2	3	1	0	0	4																	0
87	Boran	881	102373	98916	51702	39420		51702	15500	103.404	26287	15474	13226	25415	26	18	1	1	5	1	0	0	6		39420	8668	78.84	15925	8629	6986	23495	39	33	0	0	5	1	0	0	6
88	Boran	890	149243	144993	64315	72208		64315	19399	128.63	33068	19372	16543	31247	27	20	1	1	5	0	0	0	5		72208	13846	144.416	28418	13821	11166	43790	25	18	0	0	6	1	0	0	7
89	Boran	906	112599	108869	52261	49990		52261	16330	104.522	27307	16300	13921	24954	30	23	1	0	6	0	0	0	6		49990	14090	99.98	26374	14057	11543	23616	33	26	0	0	7	0	0	0	7
90	Boran	910	87455	84616	41218	38489		41218	16516	82.436	25979	16492	14405	15239	24	18	0	0	6	0	0	0	6		38489	12193	76.978	21556	12158	10159	16933	35	27	0	0	7	1	0	0	8
91	Boran	919	158633	153456	64445	75526		64445	18497	128.89	32588	18475	15882	31857	22	14	0	2	5	1	0	0	6		75526	14039	151.052	29575	14009	11260	45951	30	24	0	0	5	1	0	0	6
92	Boran	BIY770	120786	116442	36687	72298		36687	10786	73.374	17010	10758	9192	19677	28	20	0	3	4	1	0	0	5		72298	11255	144.596	24250	11228	8918	48048	27	22	0	0	4	1	0	0	5
93	Boran	2124	82597	76714	45822	24703		45822	14565	91.644	23479	14535	12443	22343	30	16	5	2	5	2	0	0	7		24703	5982	49.406	9932	5947	4882	14771	35	28	0	0	5	2	0	0	7
94	Boran	2166	110045	105466	42647	54445		42647	13956	85.294	22352	13927	12023	20295	29	21	0	2	4	2	0	0	6		54445	10918	108.89	20946	10881	8765	33499	37	31	0	0	4	2	0	0	6
95	Boran	2227	113219	106434	48022	49942		48022	14226	96.044	23279	14198	12086	24743	28	16	3	3	4	2	0	0	6		49942	9855	99.884	18565	9822	7943	31377	33	27	0	0	4	2	0	0	6
96	Boran	2317	110237	105170	47060	51277		47060	9754	94.12	17670	9733	8155	29390	21	13	0	5	2	1	0	0	3		51277	6538	102.554	14068	6517	5136	37209	21	16	0	1	3	1	0	0	4

## Sheet: For1Rev2
Well	Breed	ID	Identified haplotypes		Alleles assigned to identified haplotypes		Alleles unassigned to identified haplotypes				Non-classical Alleles			Anomalous variants
1	Boran	07307C	HP2.11		Roslin2.23:15.07,Roslin2.19:0.24,Roslin2.24:1.70		2*02501:4.23	Unassigned2.2:14.85	4*02401:6.23		NC1-00501:0.82%	NC1-00201:0.31%
2	Boran	1006	HP2.1	HP2.4	Roslin2.1:9.14,Roslin2.2:11.46,3*00402|3*05301:1.15	Roslin2.8:0.48,Roslin2.9:8.63,Roslin2.10:5.48					NC1-00601:0.22%
3	Boran	1010	A15v	HP2.9*	1*00902:9.97,4*02401:4.81,2*02501:3.00,6*04001:1.11	Roslin2.20:11.47,3*00102|3*00103:15.72					NC1-00501:0.60%
4	Boran	1028	HP2.1	HP2.26	Roslin2.1:12.02,Roslin2.2:13.25,3*00402|3*05301:1.45	Roslin2.45:14.83					NC1-00601:0.33%	NC1-00501:0.26%		Unassigned(For1Rev2).2.2:0.33	Unassigned(For1Rev2).2.1:0.43
5	Boran	1131	HP2.2	HP2.3	Roslin2.3:7.74,Roslin2.4:1.76	Roslin2.5:7.37,Roslin2.6:1.57,Roslin2.7:17.52					NCRoslin1.2:0.23%
6	Boran	1124	HP2.2	HP2.5	Roslin2.3:10.44,Roslin2.4:3.58	Roslin2.11:18.66,Roslin2.12:0.31,3*00402|3*05301:2.75					NCRoslin1.2:0.38%	NC1-00601:0.28%
7	Boran	1138	HP2.2	HP2.6	Roslin2.3:14.01,Roslin2.4:1.90	Roslin2.13:25.63					NCRoslin1.2:0.48%	NC1-00501:0.31%
8	Boran	1139	HP2.1	HP2.5	Roslin2.1:10.37,Roslin2.2:13.02,3*00402|3*05301:2.85	Roslin2.11:13.89,Roslin2.12:0.25,3*00402|3*05301:2.85					NC1-00601:0.39%
9	Boran	1148	HP2.2		Roslin2.3:7.81,Roslin2.4:2.02		Unassigned2.8:1.96	Unassigned2.5:10.40	2*00501:10.83		NCRoslin1.3:0.41%	NCRoslin1.2:0.23%
10	Boran	1195	HP2.1	HP2.6	Roslin2.1:13.67,Roslin2.2:11.19,3*00402|3*05301:1.02	Roslin2.13:11.37
11	Boran	1231	HP2.1	HP2.5	Roslin2.1:13.78,Roslin2.2:12.43,3*00402|3*05301:2.16	Roslin2.11:11.92,Roslin2.12:0.30,3*00402|3*05301:2.16					NC1-00601:0.37%
12	Boran	1321	HP2.1	HP2.6	Roslin2.1:15.08,Roslin2.2:13.10,3*00402|3*05301:1.12	Roslin2.13:12.17
13	Boran	1444	HP2.2	HP2.7	Roslin2.3:8.96,Roslin2.4:1.01	Roslin2.14:20.43,Roslin2.15:14.65,Roslin2.16:1.29					NCRoslin1.2:0.22%
14	Boran	1456	HP2.14	HP2.2	Roslin2.29:0.61,Roslin2.30:19.31,2*06001:5.58	Roslin2.3:9.76,Roslin2.4:1.84					NC1-00201:0.46%	NCRoslin1.2:0.31%		Roslin2.34:1.16	Roslin2.23:1.33
15	Boran	1469	A12(w12B)	HP2.1	1*01901:13.45,2*00801:2.71	Roslin2.1:10.97,Roslin2.2:12.70,3*00402|3*05301:1.03
16	Boran	1481	HP2.1	HP2.7	Roslin2.1:8.22,Roslin2.2:9.54,3*00402|3*05301:0.98	Roslin2.14:10.09,Roslin2.15:8.49,Roslin2.16:1.08					NC1-00601:0.22%
17	Boran	1714	HP2.1	HP2.19	Roslin2.1:14.33,Roslin2.2:19.31,3*00402|3*05301:1.89	Roslin2.47:7.60, Roslin2.48:0.26, Roslin2.49:1.54					NC1-00601:0.57%
18	Boran	1718	HP2.2	HP2.8	Roslin2.3:14.65,Roslin2.4:3.08	Roslin2.17:5.41,Roslin2.19:1.06,Roslin2.18:20.54					NC1-00201:0.76%	NCRoslin1.2:0.73%
19	Boran	1928	HP2.11	HP2.18	Roslin2.23:12.06,Roslin2.19:0.23,Roslin2.24:0.68	Roslin2.34:13.72,Roslin2.36:9.03,Roslin2.35:0.79					NC1-00201:0.22%
20	Boran	1943	HP2.1	HP2.6	Roslin2.1:12.06,Roslin2.2:12.69,3*00402|3*05301:1.42	Roslin2.13:13.99					NC1-00601:0.21%
21	Boran	1961	HP2.1	HP2.8	Roslin2.1:9.27,Roslin2.2:14.22,3*00402|3*05301:1.11	Roslin2.17:2.57,Roslin2.19:0.30,Roslin2.18:10.63					NC1-00201:0.21%
22	Boran	1998	HP2.20	HP2.5	Roslin2.37:6.56,Roslin2.38:3.97	Roslin2.11:24.76,Roslin2.12:0.44,3*00402|3*05301:4.35					NC1-00601:1.04%
23	Boran	1980	HP2.2	HP2.9*	Roslin2.3:9.08,Roslin2.4:1.96	Roslin2.20:13.23,3*00102|3*00103:20.01					NCRoslin1.2:0.43%
24	Boran	1983	HP2.10	HP2.2	Roslin2.21:25.01,Roslin2.22:0.69	Roslin2.3:15.95,Roslin2.4:3.19					NCRoslin1.2:0.77%
25	Boran	1991	HP2.25	HP2.8	Roslin2.39:5.75,Roslin2.44:9.04,Roslin2.43:12.45	Roslin2.17:2.96,Roslin2.19:0.23,Roslin2.18:11.40
26	Boran	1999	HP2.13	HP2.4	Roslin2.28:9.39,4*02401:3.91,2*02501:1.98,6*04001:0.69	Roslin2.8:0.57,Roslin2.9:10.94,Roslin2.10:7.63					NC1-00501:0.59%			Roslin2.1:0.74	Roslin2.2:1.02
27	Boran	2012	A12(w12B)	HP2.4	1*01901:16.97,2*00801:3.41	Roslin2.8:0.75,Roslin2.9:11.43,Roslin2.10:9.78					NC1-00201:0.33%	NCRoslin2.1:0.23%
28	Boran	2407	HP2.21	HP2.23	Roslin2.39:15.04,Roslin2.40:0.93,Roslin2.41:12.59	1*02801:7.09,4*02401:5.37					NCRoslin1.3:0.46%	NC1-00601:0.26%
29	Boran	24104D	HP2.16	HP2.7	Roslin2.32:10.03,3*05901:10.09	Roslin2.14:9.00,Roslin2.15:3.93,Roslin2.16:0.55
30	Boran	2546	HP2.13*	HP2.8*	Roslin2.28:13.75,4*02401:4.15,2*02501:3.90	Roslin2.17:3.78,Roslin2.18:11.16					NC1-00501:1.17%	NC1-00201:0.31%
31	Boran	2502	HP2.20	HP2.4	Roslin2.37:4.65,Roslin2.38:3.61	Roslin2.8:0.90,Roslin2.9:16.17,Roslin2.10:12.90					NCRoslin2.1:0.43%	NC1-00601:0.27%
32	Boran	2565	HP2.18	HP2.3	Roslin2.34:10.77,Roslin2.36:8.46,Roslin2.35:1.04	Roslin2.5:4.40,Roslin2.6:1.69,Roslin2.7:10.20					NC1-00601:0.29%
33	Boran	2566	HP2.17	HP2.8*	Roslin2.33:18.78,Roslin2.12:0.41,3*00402|3*05301:2.45	Roslin2.17:4.39,Roslin2.18:14.03					NC1-00201:0.28%	NC1-00601:0.26%
34	Boran	2569	HP2.8*		Roslin2.17:4.42,Roslin2.18:15.02		Unassigned2.9:4.05	Unassigned2.3:15.07	Roslin1.10:0.61		NCRoslin2.2:0.44%	NC1-00201:0.44%	NCRoslinSZ(For1Rev2).1.2:0.20%
35	Boran	2583	HP2.17	HP2.18	Roslin2.33:10.35,Roslin2.12:0.29,3*00402|3*05301:1.79	Roslin2.34:11.77,Roslin2.36:10.11,Roslin2.35:1.19					NC1-00601:0.44%
36	Boran	2598	HP2.13*	HP2.25	Roslin2.28:12.45,4*02401:3.05,2*02501:2.73	Roslin2.39:3.60,Roslin2.44:10.13,Roslin2.43:8.05					NC1-00501:0.65%
37	Boran	2669	HP2.18	HP2.9*	Roslin2.34:5.24,Roslin2.36:6.65,Roslin2.35:0.56	Roslin2.20:8.48,3*00102|3*00103:15.34
38	Boran	2727	HP2.1	HP2.4	Roslin2.1:10.47,Roslin2.2:15.85,3*00402|3*05301:1.66	Roslin2.8:0.63,Roslin2.9:9.50,Roslin2.10:5.90					NC1-00601:0.22%
39
40	Boran	2753	HP2.1	HP2.11	Roslin2.1:10.83,Roslin2.2:14.09,3*00402|3*05301:1.27	Roslin2.23:11.72,Roslin2.19:0.24,Roslin2.24:1.22
41	Boran	2758	HP2.1		Roslin2.1:16.32,Roslin2.2:14.72,3*00402|3*05301:1.32		Unassigned2.7:6.37	Roslin2.31:1.32			NC1-00601:0.27%
42	Boran	2760	HP2.1	HP2.24	Roslin2.1:9.37,Roslin2.2:12.14,3*00402|3*05301:1.34	Roslin2.39:4.44,Roslin2.40:0.68,Roslin2.43:9.66					NC1-00601:0.37%
43	Boran	2761	HP2.1	HP2.16	Roslin2.1:7.59,Roslin2.2:6.85,3*00402|3*05301:1.04	Roslin2.32:9.00,3*05901:14.27
44	Boran	2762	HP2.14	HP2.2	Roslin2.29:1.09,Roslin2.30:21.14,2*06001:4.76	Roslin2.3:11.32,Roslin2.4:1.85					NC1-00201:0.49%	NCRoslin1.2:0.42%
45	Boran	2765	HP2.1	HP2.12*	Roslin2.1:10.21,Roslin2.2:13.93,3*00402|3*05301:1.11	Roslin2.25:1.66,Roslin2.26:14.75
46	Boran	2768	HP2.2	HP2.8	Roslin2.3:14.78,Roslin2.4:1.91	Roslin2.17:4.96,Roslin2.19:0.44,Roslin2.18:19.43					NCRoslin1.2:0.52%	NC1-00201:0.43%
47	Boran	2775	HP2.1	HP2.4	Roslin2.1:10.54,Roslin2.2:12.71,3*00402|3*05301:1.14	Roslin2.8:0.53,Roslin2.9:8.03,Roslin2.10:4.70					NCRoslin2.1:0.25%
48	Boran	2781	HP2.1	HP2.9*	Roslin2.1:9.79,Roslin2.2:6.81,3*00402|3*05301:0.72	Roslin2.20:6.92,3*00102|3*00103:14.04
49	Boran	2785	HP2.2	HP2.8	Roslin2.3:11.75,Roslin2.4:2.29	Roslin2.17:4.92,Roslin2.19:0.29,Roslin2.18:19.65					NCRoslin1.2:0.35%	NC1-00201:0.30%
50	Boran	2790	HP2.2	HP2.10	Roslin2.3:16.54,Roslin2.4:1.82	Roslin2.21:21.09					NCRoslin1.2:0.43%
51	Boran	2793	HP2.1	HP2.13*	Roslin2.1:13.72,Roslin2.2:10.45,3*00402|3*05301:1.80	Roslin2.28:8.72,4*02401:3.35,2*02501:4.83					NC1-00501:1.30%	NC1-00601:0.43%
52	Boran	2831	HP2.11	HP2.2	Roslin2.23:20.67,Roslin2.19:0.56,Roslin2.24:1.53	Roslin2.3:12.51,Roslin2.4:2.92					NCRoslin1.2:0.51%	NC1-00201:0.36%
53	Boran	2839	HP2.2	HP2.21	Roslin2.3:8.85,Roslin2.4:2.99	Roslin2.39:14.17,Roslin2.40:1.06,Roslin2.41:11.55					NCRoslin1.2:0.31%	NC1-00601:0.22%
54	Boran	2840	HP2.2	HP2.23	Roslin2.3:13.05,Roslin2.4:3.95	1*02801:14.62,4*02401:6.72					NCRoslin1.3:0.76%	NCRoslin1.2:0.54%
55	Boran	2856	HP2.1	HP2.13*	Roslin2.1:18.38,Roslin2.2:10.95,3*00402|3*05301:1.92	Roslin2.28:10.34,4*02401:3.39,2*02501:5.67					NC1-00501:1.31%	NC1-00601:0.37%
56
57	Boran	2892	HP2.1	HP2.11*	Roslin2.1:8.83,Roslin2.2:13.31,3*00402|3*05301:1.12	Roslin2.23:11.37,Roslin2.24:2.80					NC1-00201:0.21%
58	Boran	2900	HP2.2	HP2.4	Roslin2.3:10.50,Roslin2.4:2.11	Roslin2.8:0.45,Roslin2.9:13.86,Roslin2.10:8.96					NCRoslin1.2:0.31%
59	Boran	2919	HP2.1	HP2.4	Roslin2.1:8.95,Roslin2.2:13.35,3*00402|3*05301:1.08	Roslin2.8:0.65,Roslin2.9:8.46,Roslin2.10:5.89
60	Boran	2922	HP2.13	HP2.2	Roslin2.28:17.22,4*02401:7.70,2*02501:5.70,6*04001:1.31	Roslin2.3:12.45,Roslin2.4:2.44					NC1-00501:1.08%	NCRoslin1.2:0.58%
61	Boran	2951	HP2.1	HP2.15*	Roslin2.1:10.86,Roslin2.2:8.61,3*00402|3*05301:0.78	Roslin2.31:0.36,3*00102|3*00103:15.60
62
63
64
65
66	Boran	3147	HP2.11	HP2.22*	Roslin2.23:23.97,Roslin2.19:0.38,Roslin2.24:1.79	Roslin2.42:17.77					NC1-00201:0.87%
67	Boran	3207	HP2.2	HP2.3	Roslin2.3:7.35,Roslin2.4:0.73	Roslin2.5:8.12,Roslin2.6:1.40,Roslin2.7:19.96					NCRoslin1.2:0.21%
68	Boran	3219	HP2.7	HP2.8*	Roslin2.14:15.00,Roslin2.15:12.07,Roslin2.16:1.28	Roslin2.17:2.01,Roslin2.18:6.49
69	Boran	3226	HP2.2	HP2.6	Roslin2.3:15.53,Roslin2.4:3.09	Roslin2.13:24.40					NCRoslin1.2:0.70%	NC1-00501:0.34%
70	Boran	3228	HP2.1	HP2.27	Roslin2.1:14.66,Roslin2.2:10.80,3*00402|3*05301:1.05	Roslin2.46:13.71
71	Boran	3230	HP2.2	HP2.8	Roslin2.3:13.08,Roslin2.4:2.96	Roslin2.17:5.33,Roslin2.19:0.46,Roslin2.18:13.80					NCRoslin1.2:0.46%	NC1-00201:0.35%
72	Boran	3244	HP2.1	HP2.10	Roslin2.1:12.27,Roslin2.2:14.64,3*00402|3*05301:1.39	Roslin2.21:9.71,Roslin2.22:0.30
73	Boran	3252	HP2.2	HP2.23	Roslin2.3:13.90,Roslin2.4:2.62	1*02801:13.81,4*02401:5.78					NCRoslin1.3:0.77%	NCRoslin1.2:0.48%
74	Boran	3266	HP2.15*	HP2.2	Roslin2.31:0.43,3*00102|3*00103:28.35	Roslin2.3:10.81,Roslin2.4:1.39					NCRoslin1.2:0.24%
75	Boran	32806E	HP2.16	HP2.23	Roslin2.32:13.42,3*05901:18.91	1*02801:4.55,4*02401:4.24					NCRoslin1.3:0.30%
76	Boran	3327	HP2.1	HP2.3	Roslin2.1:15.77,Roslin2.2:11.29,3*00402|3*05301:1.83	Roslin2.5:7.23,Roslin2.6:1.91,Roslin2.7:15.82					NC1-00601:0.29%
77	Boran	3331	HP2.24	HP2.9*	Roslin2.39:2.78,Roslin2.40:0.42,Roslin2.43:9.04	Roslin2.20:10.59,3*00102|3*00103:18.03
78	Boran	3332	HP2.1	HP2.11*	Roslin2.1:13.67,Roslin2.2:11.08,3*00402|3*05301:1.58	Roslin2.23:13.35,Roslin2.24:0.41					NC1-00601:0.22%	NC1-00201:0.21%
79	Boran	3333	HP2.12*	HP2.9*	Roslin2.25:1.60,Roslin2.26:10.83	Roslin2.20:13.88,3*00102|3*00103:19.84
80
81	Boran	3338	HP2.1		Roslin2.1:9.73,Roslin2.2:12.44,3*00402|3*05301:1.27		Roslin2.34:8.17	Roslin1.4:1.52	Roslin2.44:6.57
82	Boran	3339	HP2.13*	HP2.9*	Roslin2.28:10.04,4*02401:3.11,2*02501:3.72	Roslin2.20:9.08,3*00102|3*00103:18.30					NC1-00501:0.90%
83	Boran	43305H	HP2.23	HP2.9*	1*02801:5.92,4*02401:4.57	Roslin2.20:15.51,3*00102|3*00103:20.31					NCRoslin1.3:0.27%
84	Boran	630	A12(w12B)	HP2.23	1*01901:26.57,2*00801:4.61	1*02801:7.25,4*02401:4.65					NCRoslin1.3:0.51%	NC1-00201:0.27%
85	Boran	773	HP2.13	HP2.23	Roslin2.28:18.31,4*02401:10.75,2*02501:4.42,6*04001:0.23	1*02801:7.16,4*02401:10.75					NC1-00501:0.45%	NCRoslin1.3:0.28%
86	Boran	853	HP2.2	HP2.6	Roslin2.3:15.38,Roslin2.4:1.25	Roslin2.13:23.72					NCRoslin1.2:0.37%
87	Boran	881	HP2.2	HP2.3	Roslin2.3:8.21,Roslin2.4:0.66	Roslin2.5:9.92,Roslin2.6:1.74,Roslin2.7:20.00					NCRoslin1.2:0.29%
88	Boran	890	HP2.6		Roslin2.13:12.95		Unassigned2.4:15.62	Roslin2.6:1.33	Unassigned2.1:0.28	Unassigned2.6:7.56
89	Boran	906	HP2.1	HP2.3	Roslin2.1:8.25,Roslin2.2:9.02,3*00402|3*05301:0.70	Roslin2.5:5.55,Roslin2.6:0.91,Roslin2.7:15.33
90	Boran	910	HP2.1	HP2.13*	Roslin2.1:7.00,Roslin2.2:10.52,3*00402|3*05301:0.64	Roslin2.28:7.73,4*02401:3.15,2*02501:1.83
91	Boran	919	HP2.12	HP2.2	Roslin2.25:3.62,Roslin2.27:0.37,Roslin2.26:24.05	Roslin2.3:10.76,Roslin2.4:1.60					NCRoslin1.2:0.45%
92	Boran	BIY770	HP2.22*	HP2.8	Roslin2.42:20.17	Roslin2.17:4.33,Roslin2.19:0.29,Roslin2.18:19.14					NC1-00201:0.52%
93	Boran	2124	HP2.2	HP2.24	Roslin2.3:12.97,Roslin2.4:2.47	Roslin2.39:7.46,Roslin2.40:1.20,Roslin2.43:13.97					NCRoslin1.2:0.41%	NC1-00601:0.34%
94	Boran	2166	HP2.2	HP2.23	Roslin2.3:14.58,Roslin2.4:3.17	1*02801:14.86,4*02401:5.50					NCRoslin1.3:0.53%	NCRoslin1.2:0.27%
95	Boran	2227	A12(w12B)	HP2.2	1*01901:21.17,2*00801:4.03	Roslin2.3:12.60,Roslin2.4:2.77					NCRoslin1.2:0.39%	NC1-00201:0.35%
96	Boran	2317	HP2.8*		Roslin2.17:11.22,Roslin2.18:42.41						NC1-00201:0.57%

## Sheet: For3Rev1
Well	Breed	ID	Identified haplotypes		Alleles assigned to identified haplotypes		Alleles unassigned to identified haplotypes				Non-classical Alleles
1	Boran	07307C	HP2.11		Roslin2.23:13.20,Roslin2.19:2.48,Roslin2.24:12.80		2*02501:0.43	Unassigned2.2:10.27	4*02401:8.19		NC1-00501:1.12%	NC1-00201:0.50%
2	Boran	1006	HP2.1#	HP2.4	Roslin2.1:7.78,Roslin2.2:17.74,3*00402|3*05301:1.67,Roslin(For3Rev1).2.1:1.47	Roslin2.8:0.62,Roslin2.9:11.74,Roslin2.10:7.75					NC1-00601:0.30%
3	Boran	1010	A15v	HP2.9	1*00902:10.90,4*02401:8.27,2*02501:0.61,6*04001:7.35	Roslin2.20:13.50,3*00102|3*00103:20.15,RoslinSZ.2.1:0.29					NC1-00501:1.24%
4	Boran	1028	HP2.1#	HP2.26#	Roslin2.1:7.87,Roslin2.2:21.04,3*00402|3*05301:2.43,Roslin(For3Rev1).2.1:1.42	Roslin2.45:28.39,Roslin(For3Rev1).2.2:0.73					NC1-00601:0.47%	NC1-00501:0.23%
5	Boran	1131	HP2.2	HP2.3	Roslin2.3:8.32,Roslin2.4:9.03	Roslin2.5:5.44,Roslin2.6:2.80,Roslin2.7:23.33					NCRoslin1.2:0.27%
6	Boran	1124	HP2.2	HP2.5	Roslin2.3:9.22,Roslin2.4:10.52	Roslin2.11:24.56,Roslin2.12:0.36,3*00402|3*05301:3.86					NCRoslin1.2:0.29%	NC1-00601:0.29%
7	Boran	1138	HP2.2	HP2.6#	Roslin2.3:10.90,Roslin2.4:10.56	Roslin2.13:31.05,Roslin(For3Rev1).2.2:1.10					NCRoslin1.2:0.32%	NC1-00501:0.27%
8	Boran	1139	HP2.1#	HP2.5	Roslin2.1:8.12,Roslin2.2:19.32,3*00402|3*05301:5.64,Roslin(For3Rev1).2.1:1.77	Roslin2.11:17.83,Roslin2.12:0.27,3*00402|3*05301:5.64					NC1-00601:0.47%
9	Boran	1148	HP2.2		Roslin2.3:7.78,Roslin2.4:10.34		Unassigned2.8:3.82	Unassigned2.5:11.44	2*00501:12.81		NCRoslin1.3:0.62%	NCRoslin1.2:0.32%
10	Boran	1195	HP2.1#	HP2.6#	Roslin2.1:8.30,Roslin2.2:18.68,3*00402|3*05301:1.72,Roslin(For3Rev1).2.1:1.15	Roslin2.13:19.85,Roslin(For3Rev1).2.2:0.59					NC1-00601:0.20%
11	Boran	1231	HP2.1#	HP2.5	Roslin2.1:7.78,Roslin2.2:17.81,3*00402|3*05301:3.63,Roslin(For3Rev1).2.1:1.05	Roslin2.11:21.48,Roslin2.12:0.21,3*00402|3*05301:3.63					NC1-00601:0.49%
12	Boran	1321	HP2.1#	HP2.6#	Roslin2.1:7.17,Roslin2.2:15.53,3*00402|3*05301:1.76,Roslin(For3Rev1).2.1:1.21	Roslin2.13:28.95,Roslin(For3Rev1).2.2:0.78					NC1-00601:0.24%	NC1-00501:0.23%
13	Boran	1444	HP2.2	HP2.7	Roslin2.3:8.77,Roslin2.4:7.04	Roslin2.14:12.83,Roslin2.15:29.69,Roslin2.16:2.36					NCRoslin1.2:0.33%	NC1-00601:0.32%
14	Boran	1456	HP2.14	HP2.2	Roslin2.29:5.38,Roslin2.30:18.64,2*06001:3.21	Roslin2.3:11.30,Roslin2.4:14.03					NC1-00201:0.56%	NCRoslin1.2:0.44%
15	Boran	1469	A12(w12B)	HP2.1#	1*01901:12.42,2*00801:2.41	Roslin2.1:10.15,Roslin2.2:26.31,3*00402|3*05301:2.15,Roslin(For3Rev1).2.1:1.46					NC1-00201:0.27%	NC1-00601:0.23%
16	Boran	1481	HP2.1#	HP2.7	Roslin2.1:6.63,Roslin2.2:14.79,3*00402|3*05301:3.40,Roslin(For3Rev1).2.1:0.88	Roslin2.14:9.16,Roslin2.15:17.55,Roslin2.16:3.40					NC1-00601:0.38%
17	Boran	1714	HP2.1#	HP2.19#	Roslin2.1:9.87,Roslin2.2:25.47,3*00402|3*05301:2.65,Roslin(For3Rev1).2.1:1.98	Roslin2.47;5.67, Roslin2.48:8.71, Roslin2.49:2.58, Roslin(For3Rev1).2.4:0.68					NC1-00601:0.78%
18	Boran	1718	HP2.2	HP2.8	Roslin2.3:16.70,Roslin2.4:15.50	Roslin2.17:3.21,Roslin2.19:7.34,Roslin2.18:19.83					NC1-00201:1.07%	NCRoslin1.2:1.00%
19	Boran	1928	HP2.11	HP2.18	Roslin2.23:13.02,Roslin2.19:2.15,Roslin2.24:9.39	Roslin2.34:19.39,Roslin2.36:2.55,Roslin2.35:1.30					NC1-00201:0.29%	NC1-00601:0.26%
20	Boran	1943	HP2.1#	HP2.6#	Roslin2.1:8.03,Roslin2.2:16.55,3*00402|3*05301:2.06,Roslin(For3Rev1).2.1:1.26	Roslin2.13:21.68,Roslin(For3Rev1).2.2:1.21					NC1-00601:0.22%
21	Boran	1961	HP2.1#	HP2.8	Roslin2.1:8.94,Roslin2.2:26.31,3*00402|3*05301:2.47,Roslin(For3Rev1).2.1:1.46	Roslin2.17:1.60,Roslin2.19:2.06,Roslin2.18:10.59					NC1-00601:0.32%	NC1-00201:0.31%
22	Boran	1998	HP2.20	HP2.5	Roslin2.37:24.97,Roslin2.38:4.16	Roslin2.11:23.10,Roslin2.12:0.26,3*00402|3*05301:4.42					NC1-00601:0.86%
23	Boran	1980	HP2.2	HP2.9	Roslin2.3:11.05,Roslin2.4:10.02	Roslin2.20:10.78,3*00102|3*00103:23.55,RoslinSZ.2.1:0.31					NCRoslin1.2:0.45%
24	Boran	1983	HP2.10	HP2.2	Roslin2.21:15.99,Roslin2.22:7.68	Roslin2.3:20.65,Roslin2.4:17.92					NCRoslin1.2:0.71%	NC1-00401:0.29%
25	Boran	1991	HP2.25	HP2.8	Roslin2.39:6.70,Roslin2.44:16.88,Roslin2.43:6.84	Roslin2.17:3.26,Roslin2.19:4.15,Roslin2.18:22.06					NC1-00201:0.60%	NC1-00601:0.53%
26	Boran	1999	HP2.13	HP2.4	Roslin2.28:8.92,4*02401:5.24,2*02501:0.49,6*04001:3.67	Roslin2.8:0.54,Roslin2.9:15.73,Roslin2.10:11.33					NC1-00501:0.68%
27	Boran	2012	A12(w12B)	HP2.4	1*01901:18.34,2*00801:3.12	Roslin2.8:1.11,Roslin2.9:20.76,Roslin2.10:16.18					NC1-00201:0.44%	NCRoslin2.1:0.39%
28	Boran	2407	HP2.21	HP2.23	Roslin2.39:13.40,Roslin2.40:1.93,Roslin2.41:6.43	1*02801:18.04,4*02401:15.37					NCRoslin1.3:1.46%	NC1-00601:0.68%
29	Boran	24104D	HP2.16	HP2.7	Roslin2.32:12.60,3*05901:14.15	Roslin2.14:8.40,Roslin2.15:12.81,Roslin2.16:1.55
30	Boran	2546	HP2.13	HP2.8	Roslin2.28:17.11,4*02401:8.37,2*02501:1.03,6*04001:2.85	Roslin2.17:3.37,Roslin2.19:1.33,Roslin2.18:16.82					NC1-00501:2.64%	NC1-00201:0.78%
31	Boran	2502	HP2.20	HP2.4	Roslin2.37:16.62,Roslin2.38:4.76	Roslin2.8:1.01,Roslin2.9:16.04,Roslin2.10:14.21					NCRoslin2.1:0.40%	NC1-00601:0.36%
32	Boran	2565	HP2.18	HP2.3	Roslin2.34:20.59,Roslin2.36:4.56,Roslin2.35:2.83	Roslin2.5:6.70,Roslin2.6:5.59,Roslin2.7:23.41					NC1-00601:0.72%
33	Boran	2566	HP2.17	HP2.8	Roslin2.33:34.33,Roslin2.12:0.72,3*00402|3*05301:5.38	Roslin2.17:3.00,Roslin2.19:0.83,Roslin2.18:13.46					NC1-00601:0.45%	NC1-00201:0.42%
34	Boran	2569	HP2.8		Roslin2.17:3.83,Roslin2.19:0.79,Roslin2.18:16.54		Unassigned2.9:7.61	Unassigned2.3:29.60	Roslin1.10|Roslin1.2:1.41		NC1-00201:0.85%	NCRoslin2.2:0.66%
35	Boran	2583	HP2.17	HP2.18	Roslin2.33:23.03,Roslin2.12:0.46,3*00402|3*05301:4.39	Roslin2.34:20.31,Roslin2.36:3.96,Roslin2.35:2.80					NC1-00601:0.73%
36	Boran	2598	HP2.13	HP2.25	Roslin2.28:16.35,4*02401:7.45,2*02501:0.92,6*04001:1.94	Roslin2.39:4.36,Roslin2.44:15.70,Roslin2.43:4.16					NC1-00501:1.68%	NC1-00401:0.31%
37	Boran	2669	HP2.18	HP2.9*	Roslin2.34:12.65,Roslin2.36:3.19,Roslin2.35:1.95	Roslin2.20:10.64,3*00102|3*00103:25.65					NC1-00601:0.43%
38	Boran	2727	HP2.1#	HP2.4	Roslin2.1:8.33,Roslin2.2:22.35,3*00402|3*05301:2.84,Roslin(For3Rev1).2.1:1.24	Roslin2.8:1.10,Roslin2.9:12.15,Roslin2.10:9.15					NCRoslin2.1:0.34%	NC1-00601:0.34%
39
40	Boran	2753	HP2.1#	HP2.11	Roslin2.1:7.37,Roslin2.2:17.98,3*00402|3*05301:1.52,Roslin(For3Rev1).2.1:1.33	Roslin2.23:9.70,Roslin2.19:1.50,Roslin2.24:8.08
41	Boran	2758	HP2.1#		Roslin2.1:8.74,Roslin2.2:19.74,3*00402|3*05301:1.83,Roslin(For3Rev1).2.1:1.39		Unassigned2.7:18.61	Roslin2.31:3.73			NC1-00601:0.32%
42	Boran	2760	HP2.1#	HP2.24	Roslin2.1:11.10,Roslin2.2:29.39,3*00402|3*05301:3.42,Roslin(For3Rev1).2.1:1.83	Roslin2.39:3.05,Roslin2.40:0.90,Roslin2.43:3.05					NC1-00601:0.87%
43	Boran	2761	HP2.1#	HP2.16	Roslin2.1:6.19,Roslin2.2:12.18,3*00402|3*05301:1.95,Roslin(For3Rev1).2.1:1.27	Roslin2.32:11.10,3*05901:21.72
44	Boran	2762	HP2.14	HP2.2	Roslin2.29:6.45,Roslin2.30:18.11,2*06001:2.14	Roslin2.3:12.97,Roslin2.4:12.36					NC1-00201:0.68%	NCRoslin1.2:0.48%
45	Boran	2765	HP2.1#	HP2.12	Roslin2.1:7.26,Roslin2.2:18.80,3*00402|3*05301:1.95,Roslin(For3Rev1).2.1:1.35	Roslin2.25:2.49,Roslin2.27:0.97,Roslin2.26:18.89
46	Boran	2768	HP2.2	HP2.8	Roslin2.3:15.52,Roslin2.4:13.12	Roslin2.17:2.48,Roslin2.19:3.75,Roslin2.18:14.38					NCRoslin1.2:0.54%	NC1-00201:0.44%
47	Boran	2775	HP2.1#	HP2.4	Roslin2.1:7.60,Roslin2.2:20.97,3*00402|3*05301:2.29,Roslin(For3Rev1).2.1:1.11	Roslin2.8:1.07,Roslin2.9:11.44,Roslin2.10:7.20					NCRoslin2.1:0.32%	NC1-00601:0.29%
48	Boran	2781	HP2.1#	HP2.9*	Roslin2.1:7.58,Roslin2.2:15.16,3*00402|3*05301:1.78,Roslin(For3Rev1).2.1:0.99	Roslin2.20:6.25,3*00102|3*00103:17.75
49	Boran	2785	HP2.2	HP2.8	Roslin2.3:13.80,Roslin2.4:17.84	Roslin2.17:3.20,Roslin2.19:4.97,Roslin2.18:16.88					NCRoslin1.2:0.56%	NC1-00201:0.52%
50	Boran	2790	HP2.10	HP2.2	Roslin2.21:13.06,Roslin2.22:6.08	Roslin2.3:16.77,Roslin2.4:16.60					NCRoslin1.2:0.51%	NC1-00401:0.30%
51	Boran	2793	HP2.1#	HP2.13	Roslin2.1:13.71,Roslin2.2:22.23,3*00402|3*05301:4.52,Roslin(For3Rev1).2.1:2.29	Roslin2.28:7.83,4*02401:5.74,2*02501:0.85,6*04001:1.20					NC1-00501:2.80%	NC1-00601:0.63%
52	Boran	2831	HP2.11	HP2.2	Roslin2.23:13.50,Roslin2.19:3.11,Roslin2.24:10.13	Roslin2.3:10.94,Roslin2.4:12.17					NCRoslin1.2:0.54%	NC1-00201:0.41%
53	Boran	2839	HP2.2	HP2.21	Roslin2.3:20.30,Roslin2.4:16.23	Roslin2.39:8.59,Roslin2.40:1.91,Roslin2.41:3.75					NCRoslin1.2:0.74%	NC1-00601:0.41%
54	Boran	2840	HP2.2	HP2.23	Roslin2.3:15.08,Roslin2.4:13.78	1*02801:15.60,4*02401:8.69					NCRoslin1.3:1.14%	NCRoslin1.2:0.62%
55	Boran	2856	HP2.1#	HP2.13	Roslin2.1:14.97,Roslin2.2:21.11,3*00402|3*05301:3.88,Roslin(For3Rev1).2.1:2.26	Roslin2.28:7.43,4*02401:4.78,2*02501:0.66,6*04001:1.15					NC1-00501:1.86%	NC1-00601:0.61%
56	Boran	3325	HP2.9*	HP2.19#	Roslin2.20:9.33,3*00102|3*00103:22.71	Roslin2.47;5.15, Roslin2.48:6.89, Roslin2.49:2.90, Roslin(For3Rev1).2.4:0.31
57	Boran	2892	HP2.1#	HP2.11	Roslin2.1:7.56,Roslin2.2:21.58,3*00402|3*05301:1.89,Roslin(For3Rev1).2.1:1.14	Roslin2.23:9.68,Roslin2.19:0.33,Roslin2.24:8.24					NC1-00201:0.21%
58	Boran	2900	HP2.2	HP2.4	Roslin2.3:11.06,Roslin2.4:11.29	Roslin2.8:0.84,Roslin2.9:16.89,Roslin2.10:12.74					NCRoslin1.2:0.29%	NCRoslin2.1:0.23%
59	Boran	2919	HP2.1#	HP2.4	Roslin2.1:7.86,Roslin2.2:20.50,3*00402|3*05301:2.09,Roslin(For3Rev1).2.1:1.08	Roslin2.8:1.04,Roslin2.9:11.17,Roslin2.10:7.82
60	Boran	2922	HP2.13	HP2.2	Roslin2.28:15.09,4*02401:11.62,2*02501:0.91,6*04001:10.50	Roslin2.3:14.21,Roslin2.4:13.79					NC1-00501:2.02%	NCRoslin1.2:0.94%
61	Boran	2951	HP2.1#	HP2.15*	Roslin2.1:7.43,Roslin2.2:17.18,3*00402|3*05301:1.70,Roslin(For3Rev1).2.1:1.29	Roslin2.31:2.79,3*00102|3*00103:17.35
62	Boran	3319	HP2.1#		Roslin2.1:12.56,Roslin2.2:14.48,3*00402|3*05301:2.56,Roslin(For3Rev1).2.1:0.86		Roslin1.4:2.51	3*00102|3*00103:0.26	Roslin2.44:10.21	Roslin2.34:12.68	NC1-00601:0.41%	NC1-00401:0.25%
63	Boran	3311	HP2.2	HP2.27#	Roslin2.3:12.67,Roslin2.4:8.33	Roslin2.46:33.46,Roslin(For3Rev1).2.3:0.72					NCRoslin1.2:0.33%
64	Boran	3313	HP2.11	HP2.2	Roslin2.23:12.18,Roslin2.19:2.44,Roslin2.24:8.92	Roslin2.3:10.73,Roslin2.4:10.45					NCRoslin1.2:0.48%	NC1-00201:0.37%
65	Boran	3318	HP2.1#	HP2.5	Roslin2.1:6.85,Roslin2.2:16.88,3*00402|3*05301:4.51,Roslin(For3Rev1).2.1:0.98	Roslin2.11:19.48,Roslin2.12:0.22,3*00402|3*05301:4.51					NC1-00601:0.49%
66	Boran	3147	HP2.11	HP2.22*	Roslin2.23:16.65,Roslin2.19:3.20,Roslin2.24:12.79	Roslin2.42:20.06					NC1-00201:1.05%
67	Boran	3207	HP2.2	HP2.3	Roslin2.3:9.03,Roslin2.4:7.48	Roslin2.5:6.41,Roslin2.6:3.30,Roslin2.7:26.42					NCRoslin1.2:0.42%
68	Boran	3219	HP2.7	HP2.8	Roslin2.14:12.89,Roslin2.15:27.96,Roslin2.16:2.34	Roslin2.17:1.49,Roslin2.19:1.93,Roslin2.18:6.38					NC1-00201:0.36%	NC1-00601:0.24%
69	Boran	3226	HP2.2	HP2.6#	Roslin2.3:13.87,Roslin2.4:8.29	Roslin2.13:36.21,Roslin(For3Rev1).2.2:0.66					NCRoslin1.2:0.51%	NC1-00501:0.48%
70	Boran	3228	HP2.1#	HP2.27#	Roslin2.1:9.98,Roslin2.2:16.98,3*00402|3*05301:1.85,Roslin(For3Rev1).2.1:1.04	Roslin2.46:20.01,Roslin(For3Rev1).2.3:0.70
71	Boran	3230	HP2.2	HP2.8	Roslin2.3:13.98,Roslin2.4:14.03	Roslin2.17:2.47,Roslin2.19:3.58,Roslin2.18:13.59					NC1-00201:0.57%	NCRoslin1.2:0.47%
72	Boran	3244	HP2.1#	HP2.10	Roslin2.1:9.71,Roslin2.2:25.61,3*00402|3*05301:2.59,Roslin(For3Rev1).2.1:1.20	Roslin2.21:8.40,Roslin2.22:2.65					NC1-00601:0.26%
73	Boran	3252	HP2.2	HP2.23	Roslin2.3:16.80,Roslin2.4:10.67	1*02801:14.71,4*02401:8.59					NCRoslin1.3:1.20%	NCRoslin1.2:0.63%
74	Boran	3266	HP2.15*	HP2.2	Roslin2.31:4.06,3*00102|3*00103:32.34	Roslin2.3:10.89,Roslin2.4:8.25					NCRoslin1.2:0.26%
75	Boran	32806E	HP2.16	HP2.23	Roslin2.32:17.63,3*05901:27.87	1*02801:5.82,4*02401:7.03					NCRoslin1.3:0.54%
76	Boran	3284	HP2.1#	HP2.12	Roslin2.1:6.87,Roslin2.2:19.26,3*00402|3*05301:2.18,Roslin(For3Rev1).2.1:0.84	Roslin2.25:2.42,Roslin2.27:1.14,Roslin2.26:15.77
77	Boran	3288	HP2.1#	HP2.3	Roslin2.1:9.37,Roslin2.2:14.76,3*00402|3*05301:2.56,Roslin(For3Rev1).2.1:1.45	Roslin2.5:3.89,Roslin2.6:3.05,Roslin2.7:13.18					NC1-00601:0.25%
78	Boran	3289	HP2.2	HP2.9*	Roslin2.3:8.61,Roslin2.4:7.90	Roslin2.20:9.51,3*00102|3*00103:28.01					NCRoslin1.2:0.31%
79	Boran	3295	HP2.12	HP2.2	Roslin2.25:5.34,Roslin2.27:0.51,Roslin2.26:24.04	Roslin2.3:12.60,Roslin2.4:9.46					NCRoslin1.2:0.47%	NC1-00401:0.25%
80	Boran	3299	HP2.10	HP2.2	Roslin2.21:15.85,Roslin2.22:5.86	Roslin2.3:17.97,Roslin2.4:11.56					NCRoslin1.2:0.86%	NC1-00401:0.29%
81	Boran	3300	HP2.1#	HP2.16	Roslin2.1:4.75,Roslin2.2:12.23,3*00402|3*05301:1.34,Roslin(For3Rev1).2.1:0.66	Roslin2.32:12.75,3*05901:15.76
82
83	Boran	43305H	HP2.23	HP2.9*	1*02801:9.96,4*02401:9.82	Roslin2.20:16.60,3*00102|3*00103:28.28					NCRoslin1.3:0.58%
84	Boran	630	A12(w12B)	HP2.23	1*01901:24.47,2*00801:3.24	1*02801:13.15,4*02401:10.13					NCRoslin1.3:0.79%	NC1-00201:0.45%
85	Boran	773	HP2.13	HP2.23	Roslin2.28:14.09,4*02401:17.30,2*02501:1.04,6*04001:5.49	1*02801:11.25,4*02401:17.30					NC1-00501:0.89%	NCRoslin1.3:0.43%
86
87	Boran	881	HP2.2	HP2.3	Roslin2.3:9.10,Roslin2.4:7.73	Roslin2.5:6.70,Roslin2.6:3.37,Roslin2.7:20.94					NCRoslin1.2:0.37%
88	Boran	890	HP2.6#		Roslin2.13:25.69,Roslin(For3Rev1).2.2:0.83		Unassigned2.4:15.26	Roslin2.6:2.64	Unassigned2.1:0.73	Unassigned2.6:4.17	NC1-00501:0.22%
89	Boran	906	HP2.1#	HP2.3	Roslin2.1:4.56,Roslin2.2:11.19,3*00402|3*05301:0.90,Roslin(For3Rev1).2.1:0.87	Roslin2.5:2.48,Roslin2.6:0.99,Roslin2.7:12.18
90	Boran	910	HP2.1#	HP2.13	Roslin2.1:4.11,Roslin2.2:17.84,3*00402|3*05301:0.98,Roslin(For3Rev1).2.1:0.51	Roslin2.28:4.36,6*04001:2.02,4*02401:3.00					NC1-00501:0.30%
91	Boran	919	HP2.12	HP2.2	Roslin2.25:3.79,Roslin2.27:1.74,Roslin2.26:25.32	Roslin2.3:8.02,Roslin2.4:9.57					NCRoslin1.2:0.32%
92	Boran	BIY770	HP2.22*	HP2.8	Roslin2.42:30.58	Roslin2.17:2.49,Roslin2.19:3.22,Roslin2.18:19.18					NC1-00201:1.15%
93	Boran	2124	HP2.2	HP2.24	Roslin2.3:18.08,Roslin2.4:17.03	Roslin2.39:5.31,Roslin2.40:2.01,Roslin2.43:3.12					NCRoslin1.2:0.67%	NC1-00601:0.53%
94	Boran	2166	HP2.2	HP2.23	Roslin2.3:14.70,Roslin2.4:11.26	1*02801:12.57,4*02401:6.76					NCRoslin1.3:0.60%	NCRoslin1.2:0.37%
95	Boran	2227	A12(w12B)	HP2.2	1*01901:16.22,2*00801:2.87	Roslin2.3:15.13,Roslin2.4:12.53					NCRoslin1.2:0.49%	NC1-00201:0.44%
96	Boran	2317	HP2.8		Roslin2.17:8.32,Roslin2.19:3.09,Roslin2.18:53.86						NC1-00201:1.04%
