# Supplementary material for: Rapid identification of bovine MHCI haplotypes in genetically divergent cattle populations using next-generation sequencing
Source: Immunogenetics. 2016 Aug 11;68(10):765–81. doi: 10.1007/s00251-016-0945-7 (PMC5056950; doi:10.1007/s00251-016-0945-7)
Supplement: Supplementary file 7 — (XLSX 169 kb) [file 251_2016_945_MOESM7_ESM.xlsx]

## Sheet: Stats
Well	Breed	ID	Total pairs	Overlapping pairs	For1Rev2	For3Rev1		Total For1Rev2 reads	Total For1Rev2 variants	Threshold	Reads removed by cutoff	Variants removed by cutoff	Singeltons	Tota reads above Threshold	Variants above threshold	Chimaeras	Length > +/- 9bp difference	1/2bp bp variant	known classical MHCI	known non-classical MHCI	unknown	Length < 9 bp difference	Corrected number of variants		Total For3Rev1 reads	Total For3Rrev1 variants	Threshold	Variants removed by cutoff	Reads removed by cutoff	Singeltons	Total reads above Threshold	Variants above threshold	Chimaeras	Length > +/- 9bp difference	1/2bp bp variant	known classical MHCI	known non-classical MHCI	unknown	Length < 9 bp difference	Corrected number of variants
1	WF	1	115250	110719	43560	56532		43560	13374	87.12	21657	13350	11437	21903	24	10	2	4	6	2	0	0	8		56532	10107	113.064	10076	20116	7994	36416	31	21	1	2	5	1	1	0	7
2	M	2	223796	213935	83317	114162		83317	29879	166.634	50166	29855	26027	33151	24	15	2	0	6	1	0	0	7		114162	27385	228.324	27357	58544	22426	55618	28	19	1	0	7	1	0	0	8
3	M	3	173476	162972	62091	85411		62091	20852	124.182	34516	20823	18225	27575	29	13	6	3	5	2	0	0	7		85411	17726	170.822	17701	38051	14544	47360	25	14	1	2	6	2	0	0	8
4	WF	4	173905	169231	61000	87023		61000	14751	122	25342	14720	12935	35658	31	21	0	7	2	1	0	0	3		87023	11086	174.046	11060	23450	8919	63573	26	20	0	3	2	1	0	0	3
5	RF	5	154265	149584	63599	71977		63599	21860	127.198	35892	21834	18856	27707	26	18	1	0	5	2	0	0	7		71977	15049	143.954	15018	30572	12089	41405	31	20	1	2	6	2	0	0	8
6	M	6	135899	131374	63636	58630		63636	16944	127.272	29339	16911	14373	34297	33	24	1	3	4	1	0	0	5		58630	9392	117.26	9361	19153	7285	39477	31	24	0	2	4	1	0	0	5
7	M	7	76397	71650	48132	17140		48132	15630	96.264	25435	15605	13510	22697	25	8	6	4	6	1	0	0	7		17140	4186	34.28	4160	6777	3432	10363	26	15	1	3	6	1	0	0	7
8	RF	8	48060	45691	18844	23387		18844	4460	37.688	6354	4443	3750	12490	17	5	2	3	4	3	0	0	7		23387	3093	46.774	3079	5094	2351	18293	14	5	1	1	5	2	0	0	7
9	RF	9	174811	168832	68320	84953		68320	20871	136.64	34911	20842	17967	33409	29	18	1	3	5	2	0	0	7		84953	16246	169.906	16217	34499	13132	50454	29	18	1	2	5	2	0	1	8
10	RF	10	193126	179243	57519	101400		57519	18756	115.038	31448	18731	16109	26071	25	16	2	2	5	0	0	0	5		101400	16397	202.8	16374	37817	13454	63583	23	12	1	2	6	2	0	0	8
11	RF	11	253221	243010	55322	169598		55322	20032	110.644	32462	20009	17332	22860	23	14	2	0	6	1	0	0	7		169598	33233	339.196	33209	81124	26752	88474	24	15	1	0	7	1	0	0	8
12	G	12	170531	164425	62414	89630		62414	20716	124.828	34523	20691	17857	27891	25	17	1	1	5	1	0	0	6		89630	19759	179.26	19727	41265	16121	48365	32	21	2	2	6	1	0	0	7
13	G	13	191028	185325	65544	105834		65544	21323	131.088	36828	21302	18422	28716	21	14	0	2	5	0	0	0	5		105834	18476	211.668	18442	42448	14986	63386	34	25	2	2	5	0	0	0	5
14	M	14	142152	138994	28099	98958		28099	7486	56.198	11765	7468	6225	16334	18	7	0	5	4	2	0	0	6		98958	12169	197.916	12155	29800	9293	69158	14	6	0	2	4	2	0	0	6
15	M	15	136518	128763	51288	68424		51288	13907	102.576	23825	13880	11777	27463	27	12	5	4	4	2	0	0	6		68424	10518	136.848	10489	22378	8290	46046	29	19	1	3	5	1	0	0	6
16	WF	16	77895	72855	33797	32043		33797	10644	67.594	16760	10623	9073	17037	21	5	4	4	7	1	0	0	8		32043	7131	64.086	7111	12585	5787	19458	20	8	2	2	7	1	0	0	8
17	M	17	30419	29404	13725	13434		13725	3156	27.45	4491	3142	2645	9234	14	3	1	5	3	2	0	0	5		13434	1764	26.868	1753	2515	1375	10919	11	2	1	3	4	1	0	0	5
18	WF	18	189965	177432	84569	81331		84569	21455	169.138	39860	21423	18303	44709	32	17	6	4	3	2	0	0	5		81331	12384	162.662	12354	27584	9901	53747	30	21	0	3	4	2	0	0	6
19	M	19	144777	135988	42244	83459		42244	11790	84.488	19352	11766	10071	22892	24	10	3	4	5	1	1	0	7		83459	14947	166.918	14921	31968	12157	51491	26	17	0	1	6	2	0	0	8
20	M	20	141082	134956	56034	69809		56034	16427	112.068	27761	16398	14109	28273	29	18	2	3	4	2	0	0	6		69809	13178	139.618	13141	27023	10645	42786	37	25	2	3	5	2	0	0	7
21	M	21	132500	126503	51096	66083		51096	20234	102.192	31300	20206	17704	19796	28	19	3	0	6	0	0	0	6		66083	15409	132.166	15374	30650	12557	35433	35	23	2	2	6	2	0	0	8
22	M	22	164044	160799	60936	88986		60936	17214	121.872	29177	17190	14837	31759	24	16	0	3	3	2	0	0	5		88986	12133	177.972	12107	27104	9672	61882	26	20	0	2	3	1	0	0	4
23	M	23	143701	140408	55466	75332		55466	14623	110.932	24865	14594	12414	30601	29	20	1	3	4	1	0	0	5		75332	13730	150.664	13698	28498	11006	46834	32	21	1	2	6	2	0	0	8
24	M	24	52847	51574	25105	23095		25105	6686	50.21	10497	6672	5512	14608	14	5	0	3	5	1	0	0	6		23095	3813	46.19	3799	6252	2876	16843	14	5	0	2	6	1	0	0	7
25	M	25	46342	44687	24016	17570		24016	6129	48.032	9246	6110	5163	14770	19	7	2	4	5	1	0	0	6		17570	2853	35.14	2836	4672	2234	12898	17	7	1	3	5	1	0	0	6
26	RF	26	48299	46437	25250	18072		25250	5816	50.5	8803	5799	4896	16447	17	6	1	4	4	2	0	0	6		18072	2424	36.144	2412	3919	1844	14153	12	3	1	3	4	1	0	0	5
27	M	27	122367	111264	45967	54530		45967	15535	91.934	24884	15510	13460	21083	25	10	7	1	6	1	0	0	7		54530	11612	109.06	11577	22631	9274	31899	35	26	1	2	5	1	0	0	6
28	M	28	178122	174442	58122	104244		58122	15471	116.244	26357	15441	13151	31765	30	25	0	1	3	1	0	0	4		104244	15532	208.488	15497	34585	12393	69659	35	28	0	2	4	1	0	0	5
29	M	29	154061	150308	55052	85128		55052	18971	110.104	30814	18943	16402	24238	28	18	2	3	5	0	0	0	5		85128	17039	170.256	17007	37096	13893	48032	32	22	2	2	5	1	0	0	6
30	WF	30	104043	101778	31888	60810		31888	9537	63.776	14635	9509	8162	17253	28	18	0	5	3	2	0	0	5		60810	9908	121.62	9874	19325	7877	41485	34	26	0	3	3	2	0	0	5
31	M	31	88396	84748	32785	45034		32785	10446	65.57	16371	10427	8839	16414	19	2	5	2	8	1	0	1	10		45034	9494	90.068	9477	17920	7450	27114	17	3	2	1	9	1	0	1	11
32	G	32	163530	157862	62038	84326		62038	20276	124.076	33499	20247	17512	28539	29	20	2	1	5	1	0	0	6		84326	16879	168.652	16851	35162	13706	49164	28	18	1	2	6	1	0	0	7
33	M	33	88730	86448	40155	40700		40155	9022	80.31	15264	9001	7510	24891	21	12	0	4	2	3	0	0	5		40700	5335	81.4	5316	10607	4057	30093	19	11	0	3	3	2	0	0	5
34	M	34	43672	42509	21770	17650		21770	5454	43.54	8331	5434	4580	13439	20	8	2	4	6	0	0	0	6		17650	2820	35.3	2803	4518	2181	13132	17	5	2	4	6	0	0	0	6
35	M	35	23317	22694	10488	10447		10488	2690	20.976	3577	2675	2320	6911	15	1	0	8	5	1	0	0	6		10447	1652	20.894	1640	2197	1377	8250	12	1	1	3	6	1	0	0	7
36	RF	36	148438	145036	59178	74462		59178	16472	118.356	27995	16444	14004	31183	28	19	0	4	4	1	0	0	5		74462	12562	148.924	12528	26409	9937	48053	34	26	0	2	4	2	0	0	6
37	M	37	208943	204676	64292	126222		64292	11262	128.584	20417	11241	9479	43875	21	12	0	6	2	1	0	0	3		126222	11526	252.444	11505	29062	9316	97160	21	15	0	2	3	1	0	0	4
38	M	38	135927	131918	55177	67766		55177	17873	110.354	29782	17847	15399	25395	26	15	2	2	6	1	0	0	7		67766	14925	135.532	14893	30760	12059	37006	32	23	1	1	5	2	0	0	7
39	M	39	133691	130388	63629	57512		63629	17909	127.258	30346	17881	15316	33283	28	18	0	3	5	2	0	0	7		57512	11272	115.024	11243	22151	9034	35361	29	19	0	2	6	2	0	0	8
40	M	40	120687	117539	48187	58880		48187	12469	96.374	21205	12441	10500	26982	28	18	0	4	4	2	0	0	6		58880	8618	117.76	8586	17356	6721	41524	32	23	0	3	5	1	0	0	6
41	RF	41	100467	98161	42864	48741		42864	11462	85.728	19404	11430	9722	23460	32	26	0	3	3	0	0	0	3		48741	7080	97.482	7052	14312	5475	34429	28	23	0	1	4	0	0	0	4
42	M	42	52126	50720	25214	21920		25214	6066	50.428	9256	6047	5048	15958	19	7	1	5	4	2	0	0	6		21920	3101	43.84	3088	5211	2350	16709	13	4	0	3	4	2	0	0	6
43	WF	43	134062	130008	50008	68084		50008	15626	100.016	25716	15602	13391	24292	24	14	1	2	5	2	0	0	7		68084	12264	136.168	12235	25488	9753	42596	29	21	0	1	5	2	0	0	7
44	M	44	32538	31561	19976	9392		19976	5136	39.952	7414	5124	4361	12562	12	1	0	2	8	2	0	0	9		9392	1659	18.784	1647	2098	1404	7294	12	1	0	1	8	2	0	0	10
45	M	45	109182	105004	47458	50315		47458	15906	94.916	26440	15884	13648	21018	22	14	2	0	6	0	0	0	6		50315	11282	100.63	11257	22267	9115	28048	25	15	1	1	7	1	0	0	8
46	M	46	100256	95699	51457	37194		51457	16759	102.914	27559	16734	14465	23898	25	15	3	2	4	1	0	0	5		37194	7085	74.388	7049	13136	5637	24058	36	28	1	2	4	1	0	0	5
47	WF	47	31062	29499	13876	13048		13876	4100	27.752	5518	4082	3534	8358	18	0	5	3	8	1	0	1	10		13048	2308	26.096	2292	3017	1938	10031	16	2	2	1	9	1	0	1	11
48	WF	48	162225	158037	72348	72418		72348	21026	144.696	36467	20999	17992	35881	27	20	0	1	4	2	0	0	6		72418	13006	144.836	12973	26482	10447	45936	33	25	0	2	4	2	0	0	6
49	WF	49	140288	136561	58158	66552		58158	15067	116.316	26279	15045	12881	31879	22	11	0	6	3	2	0	0	5		66552	9994	133.104	9966	21094	7926	45458	28	19	1	2	4	2	0	0	6
50	M	50	170115	163773	59120	92900		59120	21859	118.24	35150	21831	18950	23970	28	21	1	0	6	0	0	0	6		92900	21308	185.8	21271	44693	17306	48207	37	27	1	2	7	0	0	0	7
51	M	51	140921	135658	58349	67740		58349	22555	116.698	35827	22528	19691	22522	27	20	1	0	6	0	0	0	6		67740	15050	135.48	15014	29814	12237	37926	36	24	2	2	6	2	0	0	8
52	WF	52	157187	150601	66431	73378		66431	22994	132.862	37851	22968	19997	28580	26	15	1	3	6	1	0	0	7		73378	15799	146.756	15770	32197	12995	41181	29	19	1	2	6	1	0	0	7
53	RF	53	121938	115092	46621	57879		46621	15470	93.242	25706	15450	13367	20915	20	5	4	3	7	1	0	0	8		57879	12868	115.758	12832	25265	10400	32614	36	25	1	2	7	1	0	0	8
54	M	54	117050	113260	56033	49700		56033	19014	112.066	31745	18992	16366	24288	22	15	0	1	6	0	0	0	6		49700	11107	99.4	11080	21515	8946	28185	27	17	1	2	7	0	0	0	7
55	M	55	48116	45963	27263	15484		27263	7765	54.526	11953	7747	6604	15310	18	3	3	5	5	2	0	0	7		15484	2606	30.968	2592	3634	2114	11850	14	1	1	4	6	2	0	0	8
56	RF	56	57550	51606	10882	36854		10882	3279	21.764	4255	3261	2831	6627	18	1	4	5	7	2	0	0	8		36854	4679	73.708	4666	7604	3599	29250	13	1	1	2	7	2	0	0	9
57	RF	57	151758	145655	64449	70323		64449	21024	128.898	35270	20997	18109	29179	27	17	3	2	5	0	0	0	5		70323	17694	140.646	17663	35187	14435	35136	31	20	1	2	6	1	1	0	8
58	RF	58	154396	150238	48649	90565		48649	14925	97.298	24306	14897	12750	24343	28	22	0	0	5	1	0	0	6		90565	14822	181.13	14788	31204	11676	59361	34	26	0	2	5	1	0	0	6
59	RF	59	189876	183836	57451	113130		57451	19158	114.902	31972	19126	16527	25479	32	23	1	3	5	0	0	0	5		113130	20930	226.26	20892	48666	16929	64464	38	31	0	2	5	0	0	0	5
60	G	60	80150	77047	29235	42167		29235	9361	58.47	14461	9340	7965	14774	21	9	2	3	6	1	0	0	7		42167	9284	84.334	9266	17663	7487	24504	18	8	2	0	7	1	0	0	8
61	G	61	289000	280539	59760	200290		59760	21386	119.52	34985	21358	18475	24775	28	20	1	0	5	2	0	0	7		200290	39617	400.58	39584	98118	32304	102172	33	26	0	0	5	2	0	0	7
62	M	62	66969	64507	32962	26538		32962	10208	65.924	15787	10184	8659	17175	24	13	1	3	5	2	0	0	7		26538	5645	53.076	5627	9896	4431	16642	18	7	1	2	5	2	1	0	8
63	M	63	104848	100684	44302	49725		44302	14030	88.604	22813	14003	11996	21489	27	16	3	1	6	1	0	0	7		49725	10505	99.45	10474	20566	8371	29159	31	21	1	2	6	1	0	0	7
64	WF	64	57251	55710	19185	32355		19185	4961	38.37	7381	4948	4222	11804	13	3	0	4	5	1	0	0	6		32355	4244	64.71	4231	7010	3223	25345	13	1	1	3	7	1	0	0	8
65	M	X / 65	17516	17047	15044			15044	2219	30.088	3166	2205	1772	11878	14	5	0	3	4	2	0	0	6
66	WF	66	138976	134118	51919	72824		51919	18689	103.838	30191	18667	16227	21728	22	15	1	0	6	0	0	0	6		72824	16341	145.648	16303	32863	13222	39961	38	31	0	0	6	1	0	0	7
67	M	67	171084	165956	58620	94982		58620	17462	117.24	28901	17432	15009	29719	30	20	1	3	4	2	0	0	6		94982	17096	189.964	17067	37004	13766	57978	29	21	0	2	5	1	0	0	6
68	M	68	126349	123252	46722	67788		46722	15640	93.444	25598	15616	13500	21124	24	12	0	3	7	2	0	0	9		67788	14991	135.576	14956	29273	12194	38515	35	25	0	1	7	2	0	0	9
69	M	69	116949	113658	44427	60967		44427	12985	88.854	21298	12958	11021	23129	27	17	1	3	4	2	0	0	6		60967	10884	121.934	10853	21509	8698	39458	31	22	1	2	5	1	0	0	6
70	M	70	152309	141607	62268	69009		62268	20768	124.536	34586	20740	17951	27682	28	18	1	2	5	2	0	0	7		69009	18742	138.018	18717	36748	15482	32261	25	16	0	1	6	2	0	0	8
71	M	71	98515	95337	42527	44026		42527	14423	85.054	23363	14403	12403	19164	20	12	1	1	5	1	0	0	6		44026	9610	88.052	9578	18058	7727	25968	32	23	0	3	5	1	0	0	6
72	M	72	90969	88153	45141	34595		45141	16029	90.282	25885	16008	13845	19256	21	13	1	1	5	1	0	0	6		34595	8164	69.19	8131	15076	6642	19519	33	25	0	2	5	1	0	0	6
73	M	73	41086	38533	11977	23627		11977	3259	23.954	4418	3238	2823	7559	21	2	4	7	6	2	0	0	8		23627	3349	47.254	3335	4925	2649	18702	14	2	2	2	6	2	0	0	8
74	RF	74	37596	35569	19599	13226		19599	5001	39.198	7242	4987	4258	12357	14	1	2	3	6	2	0	0	8		13226	2360	26.452	2348	3273	1929	9953	12	1	1	2	6	2	0	0	8
75	M	75	176801	170247	72989	85080		72989	21983	145.978	37544	21954	19013	35445	29	20	0	4	5	0	0	0	5		85080	15055	170.16	15026	33170	12189	51910	29	19	1	3	5	1	0	0	6
76	M	76	183181	176980	61668	102174		61668	18811	123.336	32487	18789	16160	29181	22	16	0	1	5	0	0	0	5		102174	19136	204.348	19106	42425	15417	59749	30	19	2	3	6	0	0	0	6
77	M	77	145825	140980	56383	74315		56383	18279	112.766	30439	18251	15740	25944	28	21	1	1	4	1	0	0	5		74315	15202	148.63	15163	30036	12347	44279	39	29	1	3	5	1	0	0	6
78	WF	78	176876	171381	67219	91666		67219	25464	134.438	41590	25445	22221	25629	19	11	0	0	7	1	0	0	8		91666	25606	183.332	25581	51261	21147	40405	25	16	0	0	8	1	0	0	9
79	M	79	92497	88511	42315	39517		42315	9399	84.63	16474	9381	8061	25841	18	5	1	8	2	2	0	0	4		39517	4235	79.034	4225	9444	3327	30073	10	5	0	2	2	1	0	0	3
80	G	80	111311	103719	35415	60675		35415	11719	70.83	18252	11693	10067	17163	26	12	3	3	6	2	0	0	8		60675	13349	121.35	13320	26519	10776	34156	29	19	1	1	6	2	0	0	8
81	M	81	112375	109328	51718	50253		51718	14972	103.436	24998	14946	12747	26720	26	20	0	2	4	0	0	0	4		50253	9202	100.506	9176	17744	7273	32509	26	18	0	2	5	1	0	0	6
82	M	82	34375	32952	16765	13745		16765	4323	33.53	6199	4307	3653	10566	16	2	3	5	4	2	0	0	6		13745	2240	27.49	2227	3223	1789	10522	13	2	1	3	5	2	0	0	7
83	M	83	57041	55094	29932	21058		29932	8104	59.864	12864	8086	6857	17068	18	7	1	4	6	0	0	0	6		21058	3564	42.116	3550	5502	2891	15556	14	4	1	2	7	0	0	0	7
84	RF	84	143494	138838	57174	71590		57174	20765	114.348	33556	20737	17928	23618	28	22	0	0	6	0	0	0	6		71590	15110	143.18	15079	31466	12157	40124	31	23	1	1	6	0	0	0	6
85	M	85	156250	149875	52672	85794		52672	18267	105.344	29808	18240	15762	22864	27	20	1	0	5	1	0	0	6		85794	17637	171.588	17605	37780	14091	48014	32	24	0	1	5	2	0	0	7
86	M	86	130710	127979	47578	70338		47578	13824	95.156	22604	13795	11766	24974	29	19	0	4	5	1	0	0	6		70338	12643	140.676	12610	26281	10041	44057	33	24	0	2	6	1	0	0	7
87	M	87	120404	117581	47460	61135		47460	13679	94.92	22422	13648	11711	25038	31	20	0	5	5	1	0	0	6		61135	11269	122.27	11240	23133	9017	38002	29	21	0	1	6	1	0	0	7
88	M	88	95136	92182	38383	46808		38383	12737	76.766	20142	12707	10920	18241	30	21	1	2	5	1	0	0	6		46808	9486	93.616	9454	18204	7563	28604	32	23	0	2	6	1	0	0	7
89	RF	89	83484	81040	46206	28141		46206	13184	92.412	22222	13152	11139	23984	32	24	1	3	4	0	0	0	4		28141	4386	56.282	4357	7946	3421	20195	29	22	0	2	4	1	0	0	5
90	M	90	45498	44135	24856	15936		24856	6968	49.712	10702	6954	5969	14154	14	2	1	2	7	2	0	0	9		15936	2619	31.872	2605	3700	2103	12236	14	2	1	2	7	2	0	0	9
91	WF	91	113134	109543	50027	51722		50027	14887	100.054	25343	14865	12599	24684	22	16	0	1	4	1	0	0	5		51722	10187	103.444	10155	19920	8099	31802	32	22	1	3	5	1	0	0	6
92	M	92	49553	47618	26929	17205		26929	6406	53.858	9979	6385	5385	16950	21	9	1	6	4	1	0	0	5		17205	2629	34.41	2619	4078	2078	13127	10	2	0	2	5	1	0	0	6
93	M	93	116532	113918	45324	61051		45324	12666	90.648	21373	12635	10765	23951	31	24	0	3	4	0	0	0	4		61051	9007	122.102	8975	19345	7006	41706	32	24	1	3	4	0	0	0	4
94	M	94	36764	35302	17918	14789		17918	4528	35.836	6604	4510	3750	11314	18	6	1	5	4	2	0	0	6		14789	2242	29.578	2231	3185	1808	11604	11	1	0	3	5	2	0	0	7
95	WF	95	37698	36350	20789	12941		20789	5345	41.578	7757	5322	4540	13032	23	10	1	4	5	3	0	0	8		12941	2062	25.882	2043	2860	1668	10081	19	10	0	2	5	2	0	0	7
96	WF	96	180842	172703	72173	88533		72173	24975	144.346	42949	24956	21559	29224	19	9	2	0	6	1	0	1	8		88533	18351	177.066	18319	39113	14779	49420	32	23	0	1	6	2	0	0	8

## Sheet: For1Rev2
Well	Breed	ID	Identified haplotypes		Alleles assigned to identified haplotypes		Alleles unassigned to identified haplotypes				Non-classical alleles			Anomalous alleles
1	WF	1	HP2.2		Roslin2.3:19.95,Roslin2.4:1.54		Roslin2.47:14.38	Roslin2.49:5.16	Unassigned3.1:0.30	RoslinSZ(For1Rev2).3.1:1.44	NCRoslin1.2:0.58%		NCRoslinSZ(For1Rev2).1.1:0.23%
2	M	2	HP3.30	HP3.31	Roslin3.5:4.22,Roslin3.48:2.62,3*03701:7.10	Roslin2.1:10.22,Roslin3.47:8.87,3*00402|3*05301:1.55					NC1-00201:0.34%
3	M	3	HP2.27	HP3.20*	Roslin2.46:26.20	Roslin2.35:1.60,Roslin3.30:4.98,Roslin3.32:1.05,Roslin3.31:0.94					NC1-00501:0.29%	NC1-00601:0.24%
4	WF	4	HP2.2		Roslin2.3:40.47,Roslin2.4:3.63						NCRoslin1.2:1.68%
5	RF	5	HP2.2	HP3.22	Roslin2.3:9.46,Roslin2.4:0.80	Roslin3.34:10.50,2*04701:12.36,RoslinSZ.3.1:0.87					NC1-00201:0.57%	NCRoslin1.2:0.56%
6	M	6	HP3.30		Roslin3.5:12.57,Roslin3.48:4.38,3*03701:22.91		Unassigned3.2:4.32				NC1-00201:0.31%
7	M	7	A12(w12B)	HP3.20*	1*01901:24.45,2*00801:3.91	Roslin2.35:1.80,Roslin3.30:4.32,Roslin3.32:1.13,Roslin3.31:1.12					NC1-00601:0.49%
8	RF	8	HP2.27	HP3.1	Roslin2.46:26.89	Roslin3.1:4.00,Roslin3.2:3.51,Roslin3.3:22.99					NC1-00601:1.07%	NC1-00401:0.28%	NCRoslinSZ(For1Rev2).1.1:0.21%
9	RF	9	HP2.2		Roslin2.3:9.75,Roslin2.4:0.82		Unassigned3.3:9.07	RoslinSZ.2.1:0.48	3*00102|3*00103:20.23		NCRoslin1.2:0.47%	NC1-00501:0.35%
10	RF	10	HP3.1	HP3.23#	Roslin3.1:1.04,Roslin3.2:1.13,Roslin3.3:14.40	Roslin3.35:13.16,Roslin(For1Rev2).3.2:6.81
11	RF	11	HP3.2	HP3.31	Roslin3.5:5.47,Roslin3.4:3.08,3*03701:7.66	Roslin2.1:10.98,Roslin3.47:7.13,3*00402|3*05301:2.10					NC1-00601:0.35%
12	G	12	HP2.15*	HP3.32	Roslin2.31:0.83,3*00102|3*00103:14.90	Roslin2.5:6.79,Roslin2.38:1.37,Roslin2.7:10.87					NC1-00202SV:0.22%
13	G	13	HP3.16	HP3.8	Roslin2.34:10.54,Roslin3.22:8.91,Roslin2.35:0.85	Roslin3.13:15.96,Roslin3.2:1.25
14	M	14	HP2.2	HP3.7	Roslin2.3:15.44,Roslin2.4:1.54	Roslin3.12:27.15,2*01601:8.73					NC1-00201:1.10%	NCRoslin1.2:0.78%
15	M	15	HP2.6	HP3.1	Roslin2.13:16.34	Roslin3.1:1.50,Roslin3.2:2.21,Roslin3.3:20.65					NC1-00601:0.25%	NC1-00501:0.21%
16	WF	16	HP2.15	HP3.20*	Roslin2.31:3.76,3*00102|3*00103:26.14,RoslinSZ.2.1:0.73	Roslin2.35:1.88,Roslin3.30:6.44,Roslin3.32:2.15,Roslin3.31:1.91					NC1-00601:0.66%
17	M	17	HP3.28	HP3.8	Roslin3.44:27.33	Roslin3.13:30.55,Roslin3.2:2.60					NC1-00201:2.73%		NCRoslinSZ(For1Rev2).1.1:0.75%
18	WF	18	HP2.27	HP3.9	Roslin2.46:22.86	Roslin3.14:13.13,Roslin3.1:2.64					NC1-00501:0.30%	NC1-00601:0.27%
19	M	19	HP2.2		Roslin2.3:8.84,Roslin2.4:0.83		Unassigned3.5:27.88	Unassigned3.4:6.00	Roslin1.10:0.53	Unassigned(For1Rev2).3.1:0.25	NCRoslin1.2:0.34%
20	M	20	HP2.22*		Roslin2.42:18.40		Roslin2.47:3.40	Unassigned3.6:18.13	Unassigned3.7:0.33		NC1-00201:0.62%	NC1-00601:0.42%
21	M	21	HP3.12	HP3.16	Roslin1.4:1.02,Roslin3.18:10.01,4*06301:3.96	Roslin2.34:10.26,Roslin3.22:6.06,Roslin2.35:0.99
22	M	22	HP3.10	HP3.11	Roslin3.15:4.27,Roslin3.16:26.27	Roslin3.17:9.26					NCRoslin3.1:0.46%	NC1-00501:0.25%
23	M	23	HP2.27	HP3.22	Roslin2.46:23.85	Roslin3.34:9.96,2*04701:11.03,RoslinSZ.3.1:0.44					NC1-00201:0.33%
24	M	24	A15v	HP2.27	1*00902:25.74,4*02401:4.12,2*02501:9.97,6*04001:0.34	Roslin2.46:13.59					NC1-00501:1.43%
25	M	25	HP2.22	HP3.30	Roslin2.42:17.60,RoslinSZ.3.2:0.31	Roslin3.5:20.70,Roslin3.48:4.74,3*03701:10.79					NC1-00201:2.65%
26	RF	26	HP3.10	HP3.8	Roslin3.15:6.10,Roslin3.16:20.32	Roslin3.13:29.54,Roslin3.2:3.14					NCRoslin3.1:1.94%		NCRoslinSZ(For1Rev2).1.1:0.32%
27	M	27	HP3.20*	HP3.9	Roslin2.35:2.40,Roslin3.30:7.18,Roslin3.32:1.54,Roslin3.31:2.41	Roslin3.14:16.08,Roslin3.1:5.05					NC1-00601:0.65%
28	M	28	HP2.26	HP3.21	Roslin2.45:14.47	Roslin3.33:14.84,1*02101:13.66					NC1-00501:0.40%
29	M	29	HP3.12	HP3.8	Roslin1.4:1.16,Roslin3.18:10.76,4*06301:3.67	Roslin3.13:19.47,Roslin3.2:1.36
30	WF	30	HP2.2	HP3.11	Roslin2.3:22.18,Roslin2.4:1.70	Roslin3.17:18.47					NCRoslin1.2:0.80%	NC1-00501:0.60%
31	M	31	HP3.19	HP3.20*	Roslin3.29:15.71,Roslin3.27:11.32,Roslin3.28:11.89	Roslin2.35:1.25,Roslin3.30:3.50,Roslin3.32:1.00,Roslin3.31:1.59					NC1-00601:0.24%			Roslin1.10:0.23	UnassignedSZ3.1:0.39
32	G	32	HP2.15	HP3.18	Roslin2.31:1.55,3*00102|3*00103:12.91,RoslinSZ.2.1:0.32	Roslin3.25:7.34,Roslin3.26:12.73					NCRoslin1.3:0.30%
33	M	33	HP2.26	HP3.13	Roslin2.45:30.87	Roslin3.19:20.77					NC1-00501:0.67%	NC1-00601:0.62%	NCRoslinSZ(For1Rev2).1.1:0.24%
34	M	34	HP3.26	HP3.8	Roslin3.39:1.81,Roslin3.23:10.35,Roslin3.40:22.80,Roslin3.41:0.20	Roslin3.13:20.72,Roslin3.2:1.85
35	M	35	HP2.2	HP3.26*	Roslin2.3:18.55,Roslin2.4:1.60	Roslin3.39:1.37,Roslin3.23:7.98,Roslin3.40:32.86					NCRoslin1.2:0.42%
36	RF	36	HP2.2	HP3.21	Roslin2.3:8.05,Roslin2.4:0.53	Roslin3.33:16.12,1*02101:16.53					NCRoslin1.2:0.26%
37	M	37	HP2.26	HP2.6	Roslin2.45:28.09	Roslin2.13:33.34					NC1-00501:0.83%
38	M	38	HP3.12	HP3.27#	Roslin1.4:1.72,Roslin3.18:17.62,4*06301:6.21	Roslin3.42:10.91,Roslin3.43:0.27,Roslin(For1Rev2).3.1:0.64					NCRoslin1.3:0.34%
39	M	39	A15v	HP3.28	1*00902:24.29,4*02401:3.45,2*02501:3.85,6*04001:0.47	Roslin3.44:11.03					NC1-00501:0.57%	NC1-00201:0.52%
40	M	40	HP2.2		Roslin2.3:13.58,Roslin2.4:1.06		Unassigned3.11:6.73	Unassigned3.10:25.72			NCRoslin1.2:0.40%		NCRoslinSZ(For1Rev2).1.1:0.36%
41	RF	41	HP2.16	HP2.6	Roslin2.32:8.80,3*05901:23.97	Roslin2.13:7.47
42	M	42	HP3.27*#	HP3.7	Roslin3.42:13.75,Roslin(For1Rev2).3.1:1.39	Roslin3.12:24.36,2*01601:17.86					NC1-00201:1.48%	NCRoslin1.3:1.10%
43	WF	43	HP2.2	HP2.4	Roslin2.3:9.29,Roslin2.4:1.10	Roslin2.8:1.19,Roslin2.9:18.81,Roslin2.10:9.95					NCRoslin1.2:0.59%	NCRoslin2.1:0.41%
44	M	44	A15v	HP3.24	1*00902:16.66,4*02401:4.14,2*02501:7.36,6*04001:0.38	Roslin3.36:8.12,Roslin3.37:14.24,2*01601:9.88					NC1-00501:0.86%	NC1-00201:0.50%
45	M	45	HP3.2	HP3.31	Roslin3.5:4.68,Roslin3.4:4.58,3*03701:9.35	Roslin2.1:10.56,Roslin3.47:9.53,3*00402|3*05301:1.33
46	M	46	HP3.13	HP3.16	Roslin3.19:8.06	Roslin2.34:17.62,Roslin3.22:11.41,Roslin2.35:1.58					NC1-00601:0.63%
47	WF	47	HP3.19	HP3.20*	Roslin3.29:21.48,Roslin3.27:12.06,Roslin3.28:8.47	Roslin2.35:2.01,Roslin3.30:8.49,Roslin3.32:1.54,Roslin3.31:1.23					NC1-00601:0.55%	NCRoslin3.2:0.22			UnassignedSZ3.1:0.44
48	WF	48	HP2.2	HP3.21	Roslin2.3:7.99,Roslin2.4:0.62	Roslin3.33:15.15,1*02101:14.16					NCRoslin1.2:0.41%	NC1-00501:0.29%
49	WF	49	HP2.2	HP2.22*	Roslin2.3:14.56,Roslin2.4:0.71	Roslin2.42:28.22					NCRoslin1.2:0.41%	NC1-00601:0.23%
50	M	50	HP3.4	HP3.31	Roslin3.7:7.91,2*04701:5.64,2*03201N:2.43	Roslin2.1:8.60,Roslin3.47:7.44,3*00402|3*05301:1.15
51	M	51	HP3.29	HP3.32	Roslin3.45:6.65,3*03301N:0.37,Roslin3.46:8.44	Roslin2.5:4.35,Roslin2.38:1.11,Roslin2.7:11.33
52	WF	52	HP2.14	HP3.1	Roslin2.29:0.40,Roslin2.30:10.90,2*06001:2.99	Roslin3.1:0.57,Roslin3.2:1.30,Roslin3.3:18.68					NC1-00201:0.41%
53	RF	53	HP3.17	HP3.20*	Roslin3.24:25.81,Roslin2.39:6.15,Roslin2.40:0.84	Roslin2.35:1.56,Roslin3.30:2.62,Roslin3.32:1.17,Roslin3.31:1.04					NC1-00601:0.30%
54	M	54	HP3.25	HP3.31	Roslin3.38:12.55,Roslin2.29:0.53,2*06001:2.82	Roslin2.1:10.57,Roslin3.47:10.22,3*00402|3*05301:1.48
55	M	55	HP3.18	HP3.29	Roslin3.25:8.08,Roslin3.26:9.09	Roslin3.45:13.12,3*03301N:2.28,Roslin3.46:17.39					NC1-00601:0.84%	NCRoslin1.3:0.79%
56	RF	56	HP3.1	HP3.24	Roslin3.1:1.42,Roslin3.2:1.88,Roslin3.3:14.17	Roslin3.36:6.91,Roslin3.37:19.48,2*01601:11.86					NC1-00201:0.69%	NC1-00601:0.61%
57	RF	57	HP3.14#	HP3.31	Roslin3.20:6.99,RoslinSZ(For1Rev2).3.1:0.79	Roslin2.1:14.32,Roslin3.47:12.65,3*00402|3*05301:2.22
58	RF	58	HP3.21	HP3.4	Roslin3.33:10.73,1*02101:11.02	Roslin3.7:9.21,2*04701:8.37,2*03201N:2.13					NC1-00501:0.20%
59	RF	59	HP2.16	HP3.4	Roslin2.32:5.77,3*05901:17.38	Roslin3.7:5.99,2*04701:4.43,2*03201N:1.20
60	G	60	HP3.12	HP3.26*	Roslin1.4:1.79,Roslin3.18:16.92,4*06301:7.96	Roslin3.39:1.05,Roslin3.23:4.21,Roslin3.40:14.06					NC1-00501:0.33%
61	G	61	HP3.21	HP3.30	Roslin3.33:8.70,1*02101:11.62	Roslin3.5:4.29,Roslin3.48:3.57,3*03701:5.87					NC1-00201:0.41%	NC1-00501:0.23%
62	M	62	HP3.12	HP3.14#	Roslin1.4:2.39,Roslin3.18:23.31,4*06301:11.37	Roslin3.20:7.17,RoslinSZ(For1Rev2).3.1:1.05					NC1-00601:0.44%	NC1-00501:0.31%
63	M	63	HP3.4		Roslin3.7:10.43,2*04701:8.10,2*03201N:2.75		3*01101:13.71	Roslin1.4:1.76	2*04801:4.45		NC1-00201:0.40%
64	WF	64	HP2.8*	HP3.26*	Roslin2.17:4.43,Roslin2.18:18.65	Roslin3.39:1.51,Roslin3.23:7.64,Roslin3.40:26.57					NC1-00201:0.54%
65	M	65	HP3.21	HP3.27*	Roslin3.33:32.54,1*02101:13.24	Roslin3.42:18.66					NC1-00501:0.96%	NC1-00201:0.32%
66	WF	66	HP3.15	HP3.4	Roslin3.5:3.56,Roslin3.21:3.30,3*03701:8.45	Roslin3.7:11.78,2*04701:6.32,2*03201N:2.40
67	M	67	HP2.26	HP2.4	Roslin2.45:14.54	Roslin2.8:0.72,Roslin2.9:17.20,Roslin2.10:7.54					NC1-00501:0.22%	NCRoslin2.1:0.20%
68	M	68	A15v	HP3.25	1*00902:18.83,4*02401:3.84,2*02501:2.26,6*04001:0.52	Roslin3.38:11.36,Roslin2.29:0.34,2*06001:1.82					NC1-00501:0.30%	NC1-00202SV:0.25%
69	M	69	HP2.27	HP3.32	Roslin2.46:18.17	Roslin2.5:8.97,Roslin2.38:1.97,Roslin2.7:11.56					NC1-00202SV:0.27%		NCRoslinSZ(For1Rev2).1.1:0.29%
70	M	70	HP2.14	HP3.6*	Roslin2.29:0.56,Roslin2.30:15.24,2*06001:3.13	Roslin3.10:10.28,Roslin3.11:5.61					NC1-00201:0.69%	NCRoslin1.3:0.48%
71	M	71	HP2.2	HP3.15	Roslin2.3:10.29,Roslin2.4:1.11	Roslin3.5:8.09,Roslin3.21:4.73,3*03701:15.35					NCRoslin1.2:0.76%
72	M	72	HP2.2	HP3.15	Roslin2.3:8.91,Roslin2.4:1.29	Roslin3.5:7.29,Roslin3.21:5.35,3*03701:14.25					NCRoslin1.2:0.88%
73	M	73	HP3.25	HP3.3	Roslin3.38:23.71,Roslin2.29:0.36,2*06001:5.30	Roslin3.6:15.73,Roslin2.39:9.87,Roslin2.40:1.18					NC1-00202SV:0.90%	NC1-00601:0.85%
74	RF	74	HP2.15	HP3.6	Roslin2.31:6.85,3*00102|3*00103:13.04,RoslinSZ.2.1:0.55	Roslin3.10:21.16,Roslin3.11:14.67,Roslin1.1:0.21					NC1-00501:1.85%	NCRoslin1.3:1.59%
75	M	75	HP3.5	HP3.31	Roslin3.8:4.82,Roslin3.9:0.43	Roslin2.1:16.57,Roslin3.47:16.32,3*00402|3*05301:1.34
76	M	76	HP3.8	HP3.31	Roslin3.13:13.82,Roslin3.2:1.13	Roslin2.1:15.10,Roslin3.47:9.46,3*00402|3*05301:1.68
77	M	77	HP2.26	HP3.32	Roslin2.45:12.19	Roslin2.5:8.36,Roslin2.38:1.70,Roslin2.7:13.99					NC1-00202SV:0.27%
78	WF	78	HP3.19	HP3.30	Roslin3.29:10.45,Roslin3.27:8.20,Roslin3.28:7.52	Roslin3.5:2.45,Roslin3.48:1.73,3*03701:3.97					NC1-00201:0.24%			Roslin3.39:0.58
79	M	79	HP3.5		Roslin3.8:47.73,Roslin3.9:4.50						NC1-00601:1.78%		NCRoslinSZ(For1Rev2).1.1:0.23%
80	G	80	HP3.3	HP3.30	Roslin3.6:18.98,Roslin2.39:7.60,Roslin2.40:0.88	Roslin3.5:5.71,Roslin3.48:2.61,3*03701:5.67					NC1-00201:0.51%	NC1-00601:0.22%
81	M	81	HP2.4	HP2.6	Roslin2.8:0.49,Roslin2.9:15.34,Roslin2.10:7.38	Roslin2.13:18.07
82	M	82	HP2.26	HP3.17	Roslin2.45:13.24	Roslin3.24:23.36,Roslin2.39:17.88,Roslin2.40:3.01					NC1-00601:0.96%	NC1-00501:0.57%
83	M	83	HP3.19	HP3.26*	Roslin3.29:13.61,Roslin3.27:10.77,Roslin3.28:4.29	Roslin3.39:1.65,Roslin3.23:4.14,Roslin3.40:18.64
84	RF	84	HP3.16	HP3.4	Roslin2.34:9.38,Roslin3.22:6.07,Roslin2.35:1.08	Roslin3.7:9.04,2*04701:7.04,2*03201N:1.78
85	M	85	HP3.2	HP3.21	Roslin3.5:4.62,Roslin3.4:3.42,3*03701:7.24	Roslin3.33:8.47,1*02101:12.01					NC1-00501:0.21%
86	M	86	A15v	HP2.6	1*00902:17.51,4*02401:4.00,2*02501:2.99,6*04001:0.43	Roslin2.13:19.25					NC1-00501:0.27%
87	M	87	HP2.14	HP2.8*	Roslin2.29:0.39,Roslin2.30:15.06,2*06001:3.57	Roslin2.17:2.41,Roslin2.18:22.45					NC1-00201:0.64%
88	M	88	HP3.18	HP3.4	Roslin3.25:4.53,Roslin3.26:15.63	Roslin3.7:9.21,2*04701:7.64,2*03201N:2.37					NCRoslin1.3:0.20%
89	RF	89	HP2.16	HP3.23#	Roslin2.32:7.71,3*05901:19.83	Roslin3.35:10.50,Roslin(For1Rev2).3.1:4.22
90	M	90	A15v		1*00902:17.40,4*02401:3.97,2*02501:8.00,6*04001:0.63		Roslin3.45:9.98	Unassigned3.9:13.25	3*03301N:1.31		NC1-00501:0.82%	NC1-00601:0.37%
91	WF	91	HP2.22*	HP3.31	Roslin2.42:12.60	Roslin2.1:15.69,Roslin3.47:11.51,3*00402|3*05301:1.63					NC1-00601:0.21%
92	M	92	A12(w12B)	HP2.8*	1*01901:29.71,2*00801:5.79	Roslin2.17:4.20,Roslin2.18:15.71					NC1-00201:0.74%
93	M	93	HP2.16	HP3.8	Roslin2.32:7.50,3*05901:21.86	Roslin3.13:12.17,Roslin3.2:0.73
94	M	94	HP2.27	HP3.30	Roslin2.46:19.86	Roslin3.5:21.87,Roslin3.48:5.16,3*03701:10.20					NC1-00201:1.36%	NC1-00401:0.27%
95	WF	95	HP3.21	HP3.3	Roslin3.33:11.52,1*02101:10.68	Roslin3.6:20.30,Roslin2.39:12.91,Roslin2.40:1.28					NC1-00601:0.42%	NC1-00501:0.40%	NCRoslinSZ(For1Rev2).1.1:0.29%
96	WF	96	HP3.30		Roslin3.5:7.54,Roslin3.48:3.76,3*03701:10.32		Unassigned2.5:4.10	Unassigned3.8:9.64	Roslin1.10:0.25		NC1-00201:0.41%		NCRoslinSZ(For1Rev2).1.2:0.36%

## Sheet: For3Rev1
Well	Breed	ID	Identified haplotypes		Alleles assigned to identified haplotypes		Alleles unassigned to identified haplotypes					Non-classical alleles		Anomalous alleles
1	WF	1	HP2.2		Roslin2.3:13.32,Roslin2.4:5.41		Roslin2.47:7.22	Roslin2.49:7.39	Unassigned3.1:22.49	Roslin(For3Rev1).2.4:0.63		NCRoslin1.2:0.51%
2	M	2	HP3.30	HP3.31#	Roslin3.5:1.95,Roslin3.48:9.22,3*03701:6.43	Roslin2.1:6.82,Roslin3.47:13.52,3*00402|3*05301:2.50,Roslin(For3Rev1).2.1:1.15						NC1-00201:0.30%
3	M	3	HP2.27#	HP3.20*	Roslin2.46:32.42,Roslin(For3Rev1).2.3:1.03	Roslin2.35:2.05,Roslin3.30:3.00,Roslin3.32:7.87,Roslin3.31:0.48						NC1-00601:0.26%	NC1-00501:0.24%
4	WF	4	HP2.2		Roslin2.3:33.39,Roslin2.4:21.50							NCRoslin1.2:1.71%
5	RF	5	HP2.2	HP3.22#	Roslin2.3:7.51,Roslin2.4:5.14	Roslin3.34:15.63,2*04701:15.66,RoslinSZ.3.1:1.20,Roslin(For3Rev1).3.1:1.62						NCRoslin1.2:0.56%	NC1-00201:0.49%
6	M	6	HP3.30		Roslin3.5:6.96,Roslin3.48:13.96,3*03701:21.37		Unassigned3.2:13.87					NC1-00201:0.35%
7	M	7	A12(w12B)	HP3.20*	1*01901:25.28,2*00801:3.56	Roslin2.35:4.17,Roslin3.30:5.55,Roslin3.32:11.53,Roslin3.31:1.15						NC1-00601:0.97%
8	RF	8	HP2.27#	HP3.1	Roslin2.46:30.52,Roslin(For3Rev1).2.3:0.93	Roslin3.1:2.05,Roslin3.2:4.64,Roslin3.3:33.36						NC1-00601:1.46%	NC1-00401:0.39%
9	RF	9	HP2.2		Roslin2.3:8.39,Roslin2.4:4.17		Unassigned3.3:12.93	RoslinSZ.2.1:0.87	3*00102|3*00103:21.65	UnassignedSZ(For3Rev1).3.1:0.22		NCRoslin1.2:0.56%	NC1-00501:0.44%
10	RF	10	HP3.1	HP3.23	Roslin3.1:1.24,Roslin3.2:4.10,Roslin3.3:44.18	Roslin3.35:4.21						NC1-00201:0.36%	NC1-00601:0.24%	Unassigned(For3Rev1).3.3:0.21	Unassigned(For3Rev1).3.2:0.66
11	RF	11	HP3.2	HP3.31#	Roslin3.5:3.10,Roslin3.4:9.23,3*03701:7.83	Roslin2.1:8.21,Roslin3.47:12.23,3*00402|3*05301:3.90,Roslin(For3Rev1).2.1:2.00						NC1-00601:0.51%
12	G	12	HP2.15	HP3.32	Roslin2.31:4.69,3*00102|3*00103:18.93,RoslinSZ.2.1:0.34	Roslin2.5:3.18,Roslin2.38:2.63,Roslin2.7:13.40						NC1-00202SV:0.33%
13	G	13	HP3.16	HP3.8	Roslin2.34:13.21,Roslin3.22:2.98,Roslin2.35:1.86	Roslin3.13:25.78,Roslin3.2:2.78
14	M	14	HP2.2	HP3.7	Roslin2.3:17.87,Roslin2.4:9.99	Roslin3.12:28.57,2*01601:8.15						NC1-00201:1.68%	NCRoslin1.2:1.12%
15	M	15	HP2.6#	HP3.1	Roslin2.13:16.49,Roslin(For3Rev1).2.2:0.42	Roslin3.1:0.77,Roslin3.2:3.52,Roslin3.3:30.74						NC1-00601:0.24%
16	WF	16	HP2.15	HP3.20*	Roslin2.31:9.86,3*00102|3*00103:23.71,RoslinSZ.2.1:1.26	Roslin2.35:3.04,Roslin3.30:5.54,Roslin3.32:10.14,Roslin3.31:1.21						NC1-00601:0.68%
17	M	17	HP3.28#	HP3.8	Roslin3.44:31.46,Roslin(For3Rev1).3.3:0.67	Roslin3.13:38.37,Roslin3.2:4.35						NC1-00201:3.60%
18	WF	18	HP2.27#	HP3.9	Roslin2.46:38.60,Roslin(For3Rev1).2.3:1.31	Roslin3.14:12.85,Roslin3.1:2.00						NC1-00501:0.44%	NC1-00601:0.42%
19	M	19	HP2.2		Roslin2.3:11.03,Roslin2.4:5.46		Unassigned3.5:30.74	Unassigned3.4:3.78				NCRoslin1.2:0.52%	NCRoslin2.1:0.49%
20	M	20	HP2.22		Roslin2.42:17.35,RoslinSZ.3.2:0.33		Roslin2.47:5.00	Unassigned3.6:22.39	Unassigned3.7:1.25	Roslin1.2:1.12	Roslin2.19|Roslin2.22:1.37	NC1-00201:0.64%	NC1-00601:0.57%
21	M	21	HP3.12	HP3.16	Roslin1.4:3.96,Roslin3.18:8.59,4*06301:3.39	Roslin2.34:20.47,Roslin3.22:3.64,Roslin2.35:2.88						NC1-00501:0.41%	NC1-00601:0.33%
22	M	22	HP3.10	HP3.11	Roslin3.15:3.41,Roslin3.16:36.45	Roslin3.17:14.29						NCRoslin3.1:0.41%
23	M	23	HP2.27#	HP3.22#	Roslin2.46:27.56,Roslin(For3Rev1).2.3:0.63	Roslin3.34:10.35,2*04701:10.34,RoslinSZ.3.1:0.65,Roslin(For3Rev1).3.1:1.28						NC1-00201:0.34%	NC1-00501:0.21%
24	M	24	A15v	HP2.27#	1*00902:26.54,4*02401:6.90,2*02501:1.10,6*04001:4.02	Roslin2.46:26.55,Roslin(For3Rev1).2.3:1.62						NC1-00501:3.44%
25	M	25	HP2.22	HP3.30	Roslin2.42:20.75,RoslinSZ.3.2:0.44	Roslin3.5:10.80,Roslin3.48:24.31,3*03701:9.25						NC1-00201:4.35%
26	RF	26	HP3.10	HP3.8	Roslin3.15:5.21,Roslin3.16:28.23	Roslin3.13:35.18,Roslin3.2:4.58						NCRoslin3.1:1.83%
27	M	27	HP3.9	HP3.20	Roslin3.14:17.85,Roslin3.1:4.09	Roslin2.35:4.43,Roslin3.32:13.38,Roslin3.30:7.40						NC1-00601:0.94%
28	M	28	HP2.26#	HP3.21	Roslin2.45:25.33,Roslin(For3Rev1).2.2:0.46	Roslin3.33:15.85,1*02101:9.98						NC1-00501:0.35%
29	M	29	HP3.12	HP3.8	Roslin1.4:2.89,Roslin3.18:6.86,4*06301:2.23	Roslin3.13:29.25,Roslin3.2:3.07						NC1-00501:0.21%
30	WF	30	HP2.2	HP3.11	Roslin2.3:15.68,Roslin2.4:7.80	Roslin3.17:28.68						NCRoslin1.2:0.69%	NC1-00501:0.65%
31	M	31	HP3.19	HP3.20	Roslin3.29:11.10,Roslin3.27:8.76,Roslin3.28:18.89	Roslin2.35:2.44,Roslin3.30:3.98,Roslin3.32:7.58,Roslin3.31:1.32,Roslin1.1:1.93						NC1-00601:0.34%		Roslin1.10:0.41	UnassignedSZ.3.1:0.51
32	G	32	HP2.15	HP3.18#	Roslin2.31:5.64,3*00102|3*00103:15.74,RoslinSZ.2.1:0.57	Roslin3.25:4.19,Roslin3.26:20.78,Roslin(For3Rev1).2.3:0.86						NCRoslin1.3:0.43%
33	M	33	HP2.26#	HP3.13	Roslin2.45:42.44,Roslin(For3Rev1).2.2:0.92	Roslin3.19:20.88						NC1-00601:0.68%	NC1-00501:0.66%
34	M	34	HP3.26	HP3.8	Roslin3.39:3.03,Roslin3.23:13.53,Roslin3.40:15.02,Roslin3.41:3.45	Roslin3.13:32.04,Roslin3.2:3.51
35	M	35	HP2.2	HP3.26	Roslin2.3:30.20,Roslin2.4:8.08	Roslin3.39:2.02,Roslin3.23:10.03,Roslin3.40:24.88,Roslin3.41:1.41						NCRoslin1.2:0.78%
36	RF	36	HP2.2	HP3.21	Roslin2.3:8.41,Roslin2.4:3.83	Roslin3.33:22.77,1*02101:14.66						NCRoslin1.2:0.32%	NC1-00501:0.23%
37	M	37	HP2.26#	HP2.6#	Roslin2.45:35.43,Roslin(For3Rev1).2.2:1.83	Roslin2.13:32.35,Roslin(For3Rev1).2.2:1.83						NC1-00501:0.50%
38	M	38	HP3.12	HP3.27	Roslin1.4:5.42,Roslin3.18:15.97,4*06301:5.70	Roslin3.42:13.61,Roslin3.43:2.03						NCRoslin1.3:0.80%	NC1-00501:0.35%
39	M	39	A15v	HP3.28#	1*00902:19.52,4*02401:4.99,2*02501:0.47,6*04001:3.40	Roslin3.44:19.73,Roslin(For3Rev1).3.3:0.78						NC1-00501:1.07%	NC1-00201:0.77%
40	M	40	HP2.2		Roslin2.3:28.80,Roslin2.4:15.23		Unassigned3.11:11.65	Unassigned3.10:0.61	Unassigned(For3Rev1).3.1:0.48			NCRoslin1.2:0.90%
41	RF	41	HP2.16	HP2.6#	Roslin2.32:8.97,3*05901:32.90	Roslin2.13:15.00,Roslin(For3Rev1).2.2:0.23
42	M	42	HP3.27	HP3.7	Roslin3.42:20.06,Roslin3.43:1.70	Roslin3.12:30.01,2*01601:17.58						NC1-00201:2.69%	NCRoslin1.3:2.40%
43	WF	43	HP2.2	HP2.4	Roslin2.3:7.88,Roslin2.4:5.53	Roslin2.8:1.91,Roslin2.9:24.31,Roslin2.10:13.26						NCRoslin1.2:0.61%	NCRoslin2.1:0.38%
44	M	44	A15v	HP3.24#	1*00902:18.95,4*02401:7.85,2*02501:2.21,6*04001:2.52	Roslin3.36:8.98,Roslin3.37:20.80,2*01601:11.44,Roslin2.27:0.77						NC1-00501:2.28%	NC1-00201:1.29%
45	M	45	HP3.2	HP3.31#	Roslin3.5:3.10,Roslin3.4:12.34,3*03701:8.19	Roslin2.1:7.85,Roslin3.47:14.49,3*00402|3*05301:2.53,Roslin(For3Rev1).2.1:1.85						NC1-00601:0.24%
46	M	46	HP3.13	HP3.16	Roslin3.19:15.64	Roslin2.34:27.57,Roslin3.22:5.03,Roslin2.35:3.02						NC1-00601:1.03%
47	WF	47	HP3.19	HP3.20	Roslin3.29:17.46,Roslin3.27:9.26,Roslin3.28:12.31	Roslin2.35:3.82,Roslin3.30:11.22,Roslin3.32:11.99,Roslin3.31:1.55,Roslin1.1:3.81						NC1-00601:1.00%	NCRoslin3.2:0.38		UnassignedSZ.3.1:0.68
48	WF	48	HP2.2	HP3.21	Roslin2.3:7.85,Roslin2.4:4.23	Roslin3.33:22.76,1*02101:14.16						NCRoslin1.2:0.75%	NC1-00501:0.46%
49	WF	49	HP2.2	HP2.22	Roslin2.3:14.84,Roslin2.4:5.81	Roslin2.42:33.55,RoslinSZ.3.2:0.26						NCRoslin1.2:0.54%	NC1-00601:0.37%
50	M	50	HP3.4	HP3.31#	Roslin3.7:7.00,2*04701:8.12,2*03201N:2.87	Roslin2.1:6.13,Roslin3.47:14.71,3*00402|3*05301:2.16,Roslin(For3Rev1).2.1:1.04
51	M	51	HP3.29	HP3.32	Roslin3.45:8.42,3*03301N:1.03,Roslin3.46:10.36	Roslin2.5:4.26,Roslin2.38:2.75,Roslin2.7:19.04						NC1-00202SV:0.42%	NC1-00601:0.22%
52	WF	52	HP2.14	HP3.1	Roslin2.29:1.74,Roslin2.30:7.31,2*06001:0.95	Roslin3.1:0.37,Roslin3.2:1.97,Roslin3.3:33.85						NC1-00201:0.25%
53	RF	53	HP3.17	HP3.20*	Roslin3.24:10.85,Roslin2.39:5.32,Roslin2.40:1.14	Roslin2.35:3.74,Roslin3.30:3.91,Roslin3.32:19.95,Roslin3.31:1.11						NC1-00601:0.57%
54	M	54	HP3.25	HP3.31#	Roslin3.38:9.90,Roslin2.29:3.12,2*06001:2.06	Roslin2.1:10.10,Roslin3.47:20.38,3*00402|3*05301:3.32,Roslin(For3Rev1).2.1:1.50
55	M	55	HP3.18#	HP3.29	Roslin3.25:7.08,Roslin3.26:18.90,Roslin(For3Rev1).2.3:1.04	Roslin3.45:16.86,3*03301N:5.07,Roslin3.46:21.51						NCRoslin1.3:1.95%	NC1-00601:1.94%
56	RF	56	HP3.1	HP3.24#	Roslin3.1:1.40,Roslin3.2:3.45,Roslin3.3:34.74	Roslin3.36:5.74,Roslin3.37:18.96,2*01601:10.21,Roslin2.27:0.56						NC1-00201:1.43%	NC1-00601:1.05%
57	RF	57	HP3.14##	HP3.31#	Roslin3.20:4.06,Roslin(For3Rev1).3.2:7.32,Roslin(For3Rev1).2.4:0.44	Roslin2.1:8.41,Roslin3.47:17.92,3*00402|3*05301:2.79,Roslin(For3Rev1).2.1:1.39						NC1-00601:0.21%
58	RF	58	HP3.21	HP3.4	Roslin3.33:16.23,1*02101:11.20	Roslin3.7:9.08,2*04701:13.49,2*03201N:3.28						NC1-00501:0.21%
59	RF	59	HP2.16	HP3.4	Roslin2.32:5.75,3*05901:22.70	Roslin3.7:5.88,2*04701:7.49,2*03201N:1.69
60	G	60	HP3.12	HP3.26	Roslin1.4:4.80,Roslin3.18:15.89,4*06301:6.63	Roslin3.39:2.78,Roslin3.23:7.24,Roslin3.40:11.48,Roslin3.41:4.32						NC1-00501:0.66%
61	G	61	HP3.21	HP3.30	Roslin3.33:10.10,1*02101:7.38	Roslin3.5:1.78,Roslin3.48:13.85,3*03701:5.63						NC1-00201:0.38%	NC1-00501:0.23%
62	M	62	HP3.12	HP3.14##	Roslin1.4:6.18,Roslin3.18:20.26,4*06301:8.90	Roslin3.20:8.51,Roslin(For3Rev1).3.2:13.02,Roslin(For3Rev1).2.4:1.15						NC1-00601:0.56%	NC1-00501:0.51%
63	M	63	HP3.4		Roslin3.7:10.74,2*04701:12.22,2*03201N:3.51		3*01101:16.73	2*04801:2.73	Roslin1.4:4.06			NC1-00201:0.45%
64	WF	64	HP2.8	HP3.26	Roslin2.17:4.35,Roslin2.19:2.20,Roslin2.18:19.59	Roslin3.39:3.45,Roslin3.23:17.67,Roslin3.40:24.81,Roslin3.41:3.26						NC1-00201:1.30%
65	M	65
66	WF	66	HP3.15	HP3.4	Roslin3.5:2.04,Roslin3.21:14.37,3*03701:6.87	Roslin3.7:8.67,2*04701:9.14,2*03201N:3.15						NCRoslin1.2:0.23%
67	M	67	HP2.26#	HP2.4	Roslin2.45:20.49,Roslin(For3Rev1).2.2:0.39	Roslin2.8:0.68,Roslin2.9:17.37,Roslin2.10:8.43						NC1-00501:0.20%
68	M	68	A15v	HP3.25	1*00902:18.55,4*02401:5.94,2*02501:0.44,6*04001:4.21	Roslin3.38:10.82,Roslin2.29:3.65,2*06001:1.44						NC1-00501:0.53%	NC1-00202SV:0.36%
69	M	69	HP2.27#	HP3.32	Roslin2.46:28.87,Roslin(For3Rev1).2.3:0.63	Roslin2.5:4.72,Roslin2.38:3.39,Roslin2.7:12.04						NC1-00202SV:0.45%
70	M	70	HP2.14	HP3.6	Roslin2.29:3.96,Roslin2.30:19.07,2*06001:2.07	Roslin3.10:8.96,Roslin3.11:4.21,Roslin1.1:1.29						NC1-00201:0.79%	NCRoslin1.3:0.76%
71	M	71	HP2.2	HP3.15	Roslin2.3:8.66,Roslin2.4:6.02	Roslin3.5:4.67,Roslin3.21:17.76,3*03701:13.93						NCRoslin1.2:0.79%
72	M	72	HP2.2	HP3.15	Roslin2.3:7.17,Roslin2.4:5.34	Roslin3.5:3.33,Roslin3.21:19.90,3*03701:11.25						NCRoslin1.2:0.91%
73	M	73	HP3.25	HP3.3	Roslin3.38:28.79,Roslin2.29:3.34,2*06001:6.18	Roslin3.6:18.51,Roslin2.39:13.36,Roslin2.40:1.94						NC1-00202SV:3.07%	NC1-00601:2.19%
74	RF	74	HP2.15	HP3.6	Roslin2.31:16.94,3*00102|3*00103:13.40,RoslinSZ.2.1:0.68	Roslin3.10:24.27,Roslin3.11:9.94,Roslin1.1:3.11						NC1-00501:2.99%	NCRoslin1.3:2.27%
75	M	75	HP3.31#	HP3.5	Roslin2.1:12.87,Roslin3.47:30.67,3*00402|3*05301:2.42,Roslin(For3Rev1).2.1:1.39	Roslin3.8:4.16						NC1-00601:0.21%
76	M	76	HP3.8	HP3.31#	Roslin3.13:17.48,Roslin3.2:2.00	Roslin2.1:10.09,Roslin3.47:13.98,3*00402|3*05301:2.85,Roslin(For3Rev1).2.1:1.13
77	M	77	HP2.26#	HP3.32	Roslin2.45:23.20,Roslin(For3Rev1).2.2:0.59	Roslin2.5:4.36,Roslin2.38:2.68,Roslin2.7:14.01						NC1-00202SV:0.43%
78	WF	78	HP3.19	HP3.30	Roslin3.29:7.82,Roslin3.27:6.37,Roslin3.28:9.95	Roslin3.5:1.50,Roslin3.48:6.44,3*03701:4.46						NC1-00201:0.26%		Roslin3.41:0.38	Roslin3.39:0.89
79	M	79	HP3.5		Roslin3.8:67.88,Roslin3.9:0.70							NC1-00601:4.22%
80	G	80	HP3.3	HP3.30	Roslin3.6:15.45,Roslin2.39:6.96,Roslin2.40:1.12	Roslin3.5:5.26,Roslin3.48:12.22,3*03701:6.31						NC1-00201:1.03%	NC1-00601:0.37%
81	M	81	HP2.4	HP2.6#	Roslin2.8:1.04,Roslin2.9:19.61,Roslin2.10:9.90	Roslin2.13:22.08,Roslin(For3Rev1).2.2:0.51						NC1-00501:0.22%
82	M	82	HP2.26#	HP3.17	Roslin2.45:33.70,Roslin(For3Rev1).2.2:0.95	Roslin3.24:14.16,Roslin2.39:19.25,Roslin2.40:3.02						NC1-00601:1.93%	NC1-00501:1.38%
83	M	83	HP3.19	HP3.26	Roslin3.29:16.66,Roslin3.27:12.19,Roslin3.28:10.23	Roslin3.39:4.01,Roslin3.23:8.09,Roslin3.40:17.69,Roslin3.41:2.99
84	RF	84	HP3.16	HP3.4	Roslin2.34:15.21,Roslin3.22:2.71,Roslin2.35:2.48	Roslin3.7:9.67,2*04701:13.65,2*03201N:3.20
85	M	85	HP3.2	HP3.21	Roslin3.5:2.62,Roslin3.4:11.75,3*03701:8.11	Roslin3.33:12.86,1*02101:10.38						NC1-00501:0.25%	NC1-00601:0.23%
86	M	86	A15v	HP2.6#	1*00902:15.01,4*02401:5.24,2*02501:0.32,6*04001:2.75	Roslin2.13:27.09,Roslin(For3Rev1).2.2:0.39						NC1-00501:0.46%
87	M	87	HP2.14	HP2.8	Roslin2.29:2.93,Roslin2.30:20.87,2*06001:2.82	Roslin2.17:1.83,Roslin2.19:1.29,Roslin2.18:23.20						NC1-00201:0.88%
88	M	88	HP3.18#	HP3.4	Roslin3.25:2.90,Roslin3.26:25.09,Roslin(For3Rev1).2.3:0.68	Roslin3.7:8.56,2*04701:10.97,2*03201N:3.53						NCRoslin1.3:0.25%
89	RF	89	HP2.16	HP3.23	Roslin2.32:11.37,3*05901:45.56	Roslin3.35:3.71						NC1-00201:0.29%		Unassigned(For3Rev1).3.4:0.29
90	M	90	A15v		1*00902:20.59,4*02401:8.12,2*02501:1.88,6*04001:5.30		Roslin3.45:14.40	Unassigned3.9:18.91	3*03301N:2.69			NC1-00501:2.43%	NC1-00601:0.83%
91	WF	91	HP2.22*	HP3.31#	Roslin2.42:14.29	Roslin2.1:12.70,Roslin3.47:19.71,3*00402|3*05301:2.87,Roslin(For3Rev1).2.1:1.33						NC1-00601:0.27%
92	M	92	A12(w12B)	HP2.8	1*01901:35.69,2*00801:7.29	Roslin2.17:6.57,Roslin2.19:2.01,Roslin2.18:21.08						NC1-00201:2.35%
93	M	93	HP2.16	HP3.8	Roslin2.32:6.13,3*05901:26.75	Roslin3.13:20.58,Roslin3.2:1.79
94	M	94	HP2.27#	HP3.30	Roslin2.46:31.81,Roslin(For3Rev1).2.3:0.89	Roslin3.5:13.53,Roslin3.48:18.52,3*03701:9.32						NC1-00201:2.26%	NC1-00401:0.55%
95	WF	95	HP3.21	HP3.3	Roslin3.33:21.62,1*02101:13.67	Roslin3.6:20.45,Roslin2.39:14.03,Roslin2.40:2.38						NC1-00501:1.34%	NC1-00601:1.18%
96	WF	96	HP3.30		Roslin3.5:4.28,Roslin3.48:15.03,3*03701:10.20		Unassigned2.5:5.20	Unassigned3.8:11.75	Roslin1.10:0.56			NC1-00201:0.47%	NCRoslin2.2:0.24%
