# Supplementary material for: Rapid identification of bovine MHCI haplotypes in genetically divergent cattle populations using next-generation sequencing
Source: Immunogenetics. 2016 Aug 11;68(10):765–81. doi: 10.1007/s00251-016-0945-7 (PMC5056950; doi:10.1007/s00251-016-0945-7)
Supplement: Supplementary file 9 — Fasta files for all novel sequences identified in this study. The nucleotide sequences for all novel putative alleles described in this study are provided in fasta format. (FASTA 64 kb) [file 251_2016_945_MOESM9_ESM.fasta]

>Roslin1.1
ACGCAGTTCGTGCGGTTCGACAGCGACGCCCGGAATCCGAGGATGGAGCCGCGGGCGCGGTGGGTGGAGCAGGAGGGGCCGGAGTATTGGGATCAGAACACGCGAAACTCCAAGGGCGCCGCACAGACTTTCCGAGTGGACCTGAACACCCTGCGCGGCTACTACAACCAGAGCGAGGCCGGGTCTCACACTATCCAGGCGATGTACGGCTGCGACGTGGGGCCGGACGGGCGTTTCCTCCGCGGGTACAGGCAGGACGCTTACGACGGCAGAGATTACATCGCCCTGAACGAGGACCTGCGCTCCTGGACCGCGGCGGACACGGCGGCTCAGATCACCAAGCGCAAGTGGGAGGAGGCAGGTGCTGCGGAGGGCGAGAGGAACTACCTGGAGGGCACGTGCGTGGAGTG
>Roslin1.2
ACGCAGTTCGTGCGGTTCGACAGCGACGCCGCGAATCCAAGGGAAGAATCGCGGGCTCCGTGGATGGAGCAGGAGGGGCCGGAGTATTGGGATCGAAACACGAGAATCTACAAGGACACCGCACAGAATTTCCGAGTGGGCCTGAACAACCTGCGCGGCTATTACGACCAGAGCGAAGCCGGGTCTCACACCCTCCAGTGGATGTCCGGCTGCGACGTGGGGCCGGATGGGCGCCTCCTCCGCGGGTTCATGCAGTTCGCCTACGACGGCAGAGATTACATCGCCCTGAACGAGGACCTGAGCTCCTGGACCGCAGCGGACACGGCGGCTCAGATCTCCAAGCGCAAGTGGGAGGCGGCAGATTATGCTGAGTCTTTGAGGAACTACCTGGAGGGCACGTGCGTGGAGTG
>Roslin1.3
ACGCAGTTCGTGCGGTTCGACAGCGACTCCCCGAATCCGAGGGAAGAACCGCGGGCGCCGTGGATGGAGCAGGAGGGCCCGGAGTATTGGGATGAGCAGACGCGAAAGGCCAAGGACGCCGCACAGACTTTCCGAGTGGGCCTGAACAACCTGCGCGGCTACTACAACCAGAGCGAGGCCGGGTCTCACACCTATCAGGACATGTACGGCTGCGACGTGGGGCCGGACGGGAGTTTCCTCCGCGGGTTCATGCAGTACGGCTACGACGGCAGAGATTACATCGCCCTGAACGAGGACCTGCGCTCCTGGACCGCGGCGGACACGGCGGCTCAGATCACCAAGCGCAAGTGGGAGGCGGCAGGTGTTGCGGAGAGTTTCAGGAACTACGTCGAGGGCCGGTGCGTGGAGTG
>Roslin1.4
ACGCAGTTCGTGCAGTTCGACAGCGACGCCCCGAATCCGAGGATGGAGCCCCGGGCGCGGTGGGTGGAGCAGGAGGGGCCGGAGTATTGGGATCGGAACACGCGAAACGCCAAGGGCAACGCACAGAGTTTCCGAGTGAACCTGAACACCCTGCGCGAATACTACAACCAGAGCGAGGCCGGGTCTCACACCCTCCAGTGGATGTCTGGCTGCGACGTGGGGCCGGACGGGCGTCTCCGCCGCGGGTTCATGCAGTACGGCTACGACGGTAGAGATTACCTCGCCCTGAACGAGGACCTGCGCTCCTGGACCGCGGGGGAGACGGAGGCTCAGATCACCAAGCGCAAGTGGGAGGCGGCAGGTTATGCTGAGGTACAGAGGAACTACCTGGAGGGCGAATGCGTGGAGTG
>Roslin1.5
ACGCAGTTCGTGCGGTTCGACAGCGACGCCGCGAATCCAAGGGAAGAACCGCGGGCTCCGTGGATGGAGCAGGAGGGGCCGGAGTATTGGGATCGAAACACGAGAATCTACAAGGACACCGCACAGAATTTCCGAGTGGGCCTGAACAACCTGCGCGGCTATTACGACCAGAGCGAAGCCGGGTCTCACACCCTCCAGTGGATGTCCGGCTGCGACGTGGGGCCGGATAGGCGCCTCCTCCGCGGGTTCATGCAGTTCGCCTACGACGGCAGAGATTACATCGCCCTGAACGAGGACCTGAGCTCCTGGACCGCAGCGGACACGGCGGCTCAGATCTCCAAGCGCAAGTGGGAGGCGGCAGATTATGCTGAGTCTTTGAGGAACTACCTGGAGGGCACGTGCGTGGAGTG
>Roslin1.6
ACGCAGTTCGTGTGGTTCGACAGCGACGCCCCGGATCCGAGGAAAGAACCACGGACGCCGTGGATAGAGAAGGAGGGGCCGGAGTATTGGGATCGCGAGACGCGAATCTCCAAGGAAAAGACACTGCTGTATCGAGAGAACCTGAACACCCTGCGCGGCTACTACAACCAGAGCGAGGCCGGGTCTCACACCCTCCAGCTGATGTACGGCTGCGACGTGGGGCCGGACGGGCGCCTCCTCCGCGGGTACAGGCAGTACGCCTACGACGGCAGAGATTACATCGCCCTGAACGAGGACCTGCGCTCCTGGACCGCGGCGGACACGGCGGCTCAGATCTCCAAGCGCAAGGTGGAGGCGGCCGGTGATGCGGAGAGATTCAGGAACTACGTGGAGGGCGAGTGCGTGGAGTG
>Roslin1.7
ACGCAGTTCACACGGTTCGACAGCGACGCCCCGAATCCAAGGGAAGAACCGCGGGCGCCGTGGATGGAGCAGGAGGGGCTGGAGTATTGGGATCGAAACACGAGAATCTACAAGGACACCGCACAGACTTTCCGAGTGTACCTGAACACCCTGCGCAGCTACTACAACCAGAGCGAGGCCGGGTCTCACACCCTCCAGTGGATGTCCGGCTGCGACGTGGGGCCGGATGGGCGCCTCCTCCGCGGGTTCATGCAGTTCGGCTACGACGGCAGAGATTACATCGCCCTGAACCAGGACCTGCGCTCCTGGACCGCGGCGGACACGGCGGCTCAGATCACCAAGCGCAAGTGGGAGGCGGCAGATAATGCGGAGAGCGAGAGGAACTACCTGGAGGGCGAGTGCGTGGAGGG
>Roslin1.8
ACGCAGTTCACGCGGTTCGACAGCGACGCCCCGAATCCAAGGGAAGAACCGCGGGTGCCGTGGATGGAGCAGGAGGGGCCGGAGTATTGGGATCGCGAGACGCGAATCTCCAAGGAAACCGCACAGACTTTCCGAGTGGACCTGAACACCCTGCGCGGCTACTACAACCAGAGCGAGGCCGGGTCTCACACTATCCAGGAGATGTACGGCTGCGACGTGGGGCCGGACGGGCGTTTCCTCCGCGGGTACAGGCAGGACGCCTACGACGGCAGAGATTACATCGCCCTGAACCAGGACCTGCGCTCCTGGACCGCGGCGGACACGGCGGCTCAGATCACCAAGCGCAAGTGGGAGGCGGCAGATAATGCGGAGTCTTGGAGGAACTACCTGGAGGGCGAGTGCGTGGAGTG
>Roslin1.9
ACGCAGTTCGTGCGGTTCGACAGCGACGCCCCGGATCCGAGGACTGAGCCGCGGGTGCGGTGGGTGGAGCAGGAGGGGCCGGAGTATTGGGATCGGGAGACGCGAAACTTAAAGGACGCCGCACAGACTTTCCGAGTGGACCTGAACACCCTGCGCGGCTACTACAACCAGAGCGAGGCCGGGTCTCACACCTTCCAAGAGATGTACGGCTGCGACGTGGGGCCGGACGGGCGTCTCCTCCGCGGGTTCATGCAGGACGCCTACGACGGCAGAGATTACATCGCCCTGAACGAGGACCTGCGCTCCTGGACCGCGGCGGACACGGCGGCTCAGATCACCAAGCGCAAGTGGGAGGCGGAAGGTTATGCTGAGTCTTTGAGGAACTACCTGGAGGGCCGGTGCGTGGAGTG
>Roslin1.10
ACGCAGTTCGTGCGGTTCGACAGCGACGCCGCGAATCCAAGGGAAGAACCGCGGGCTCCGTGGATGGAGCAGGAGGGGCCGGAGTATTGGGATCGAAACACGAGAATCTACAAGGACACCGCACAGAATTTCCGAGTGGGCCTGAACAACCTGCGCGGCTATTACGACCAGAGCGAAGCCGGGTCTCACACCCTCCAGTGGATGTCCGGCTGCGACGTGGGGCCGGATGGGCGCCTCCTCCGCGGGTTCATGCAGTTCGCCTACGACGGCAGAGATTACATCGCCCTGAACGAGGACCTGAGCTCCTGGACCGCAGCGGACACGGCGGCTCAGATCTCCAAGCGCAAGTGGGAGGCGGCAGATTATGCTGAGTCTTTGAGGAACTACCTGGAGGGCACGTGCGTGGAGTG
>Roslin2.1
ACGCAGTTCGTGCGGTTCGACAGCGACGCCCCGAATCCAAGGGAAGAACCGCGGGTGCCGTGGATGGAGCAGGAGGGGCCGGAGTATTGGGATCGAAACACGAGAATCTACAAGGACACCGCACAGATTTTCCGAGTGGACCTGAACACCCTGCGCGGCTACTACAACCAGAGCGAGGCCGGGTCTCACAATATCCAGGAGATGTACGGCTGCGACGTGGGGCCGGACGGGCGTTTCCTCCGCGGGTACAGGCAGGACGCCTACGACGGCAGAGATTACATCGCCCTGAACGAGGACCTGCGCTCCTGGACCGCGGCGGACACGGCGGCTCAGATCACCAAGCGCAAGTGGGAGGCGGAAGGTTATGCTGAGTCTTTGAGGAACTACCTGGAGGGCCGGTGCGTGGAGGG
>Roslin2.2
ACGCAGTTCGTGCGGTTCGACAGCGACGCCCCGAATCCGAGGATGGAGCCGCGGGCGCGGTGGGTGGAGCAGGAGGGGCCGGAGTATTGGGATCGGAACACGCGAAACGCCAAGGGCAACGCACAGGATTCCCGAGTGGGCCTGAACACCCTGCGCGGCTACTACAACCAGAGCGAGGCCGGGTCTCACACCCTCCAGTGGATGTACGGCTGCGACGTGGGGCCGGACGGGCGTCTCCGCCGCGGGTTCATGCAGTACGGCTACGACGGTAGAGATTACCTCGCCCTGAACGAGGACCTGCGCTCCTGGACCGCGGTGGAGACGGTGGCTCAGATCTCCAAACGCAAGATGGAGGCGGCAGGTGTAGCTGAGGAACAGAGGAACTACCTGGAGGGCACGTGCGTGGAGTG
>Roslin2.3
ACGCAGTTCGTGCGGTTCGACAGCGACGCCCCGGATCCGAGGACTGAGCCGCGGGTGCGGTGGATCGAGCAGGAGGGGCCGGAGTATTGGGATCGGGAGACGCGAAACTTCAAGGACACCGCACAGACTTTCCGAGTGGACCTGAACACCCTGCGCGGCTACTACAACCAGAGCGAGGCCGGGTCTCACACTATCCAGGAGATGTACGGCTGCGACGTGGGGCCGGACGGGCGTTTCCTCCGCGGGTATAATCAGGACGCCTACGACGGCAGAGATTACCTCGCCCTGAACGAGGACCTGCGCTCCTGGACCGCGGCGGACACGGCGGCTCAGATCACCAAGCGCAAGTGGGAGGCGGCAGGTGAGGCGGAGAGACGCAGGAACTACCTGGAGGGCCGGTGCGTGGAGGG
>Roslin2.4
ACGGAGTTCGTGCGGTTCGACAGCGACGCCCCGGATCCGAGGATGGAGCCGCGGGTGCGGTGGATGGAGCAGGAGGGGCCGGAGTATTGGGATCGGGAGACGCGAAAGTTAAAGGACACCGCACAGACTTTCCGAGTGGGCCTGAACAGCCTGCGCGGCTACTACAACCAGAGCGAGGCCGGGTCTCACACTATCCAGGAGATGTACGGCTGCGACGTGGGGCCGGACGGGCGCCTCCTCCGCGGGTTCATGCAGGACGCCTACGACGGCAGAGATTACATCGCCCTGAACGAGGACCTGCGCTCCTGGACCGCGGCGGACACGGCGGCTCAGATCACCAAGGGCAAGCGGGAGGCGGCAGGTGTTGCGGAGAGATTCAGGAACTACCTGGAGGGCCGGTGCGTGGAGGG
>Roslin2.5
ACGCAGTTCGTGCGGTTCGACAGCGACTCCGCGAATCCGAGGGAAGAACCGCGGGCGCCGTGGATGGAGCAAGAGGGGCCGGAGTATTGGGATGAGCAGACGCGAATAGTCAAGGACACCGCACAGTCTTTCCGAGTGGACCTGAATACCCTGCGCGGCTACTACAACCAGAGCGAGGCCGGGTCTCACACCCTCCAGTGGATGTACGGCTGCGACGTGGGGCCGGACGGGCGTTTCCTCCGCGGGTTCATGCAGGACGCCTACGACGGCAGAGATTACCTCGCCCTGAACGAGGACCTGCGCTCCTGGACCGCGGCGGACACGGCGGCTCAGATCACCAAGCGCAAGTGGGAGGCGGCAGGTGAGGCGGAGAGAGACAGGAACTACCTGGAGGGCCGGTGCGTGGAGTG
>Roslin2.6
ACGCAGTTCGTGCAGTTCGACAGCGACGCCCCGAATCCGAGGATGGAGCCGCGGGCGCGGTGGGTGGAGCAGGAGGGGCCGGAGTATTGGGATCGGAACACGCGAAACGCCAAGGGCAACGCACAGAGTTTCCGAGTGAACCTGAACACCCTGCGCGGCTACTACAACCAGAGCGAGGCCGGGTCTCACACCCTCCAGTGGATGTCTGGCTGCTACGTGGGGCCGGACGGGCGTCTCCTCCGCGGGTTCATGCAGTACGGCTACGACGGTAGAGATTACCTCGCCCTGAACGAGGACCTTCGCTCCTGGACCGCGGGGGAGACGGAGGCTCAGATCACCAAGCGCAAGTGGGAGGCGGAAGGTTATGCTGAGGTACAGAGGAACTACCTGGAGGGCGAATGCGTGGAGTG
>Roslin2.7
ACGCAGTTCGTGCGGTTCGACAGCGACGCCCCGAATCCGAGGATGGAGCCGCGGGCGCGGTGGGTGGAGCAGGAGGGGCCGGAGTATTGGGATCAGGAGACGCGAAAGGCCAAGGGCAACGCACAGAGTTCCCGAGTGGGCCTGAACAGCCTGCGCGGCTACTACAACCAGAGCGAGGCCGGGTCTCACACCCTCCAGCTGATGTACGGCTGCTACGTGGGGCCGGACGGGAGTCTCCGCCGCGGGTTCATGCAGTTCGGCTACGACGGTAGAGATTACCTCGCCCTGAACGAGGACCTGCGCTCCTGGACCGCGGTGGAGACGGTGGCTCAGATCTCCAAACGCAAGATGGAGGCGGCAGGTGTAGCTGAGGAACAGAGGAACTACCTGGAGGGCCGGTGCGTGGAGTG
>Roslin2.8
ACGCAGTTCGTGCGGTTCGACAGCGACGCCGCGAATCCAAGGGAAGAACCGCGGGCTCCGTGGATGGAGCAGGAGGGGCCGGAGTATTGGGATCGAAACACGAGAATCTACAAGGACACCGCACAGAATTTCCGAGTGGGCCTGAACAACCTGCGCGGCTATTACGACCAGAGCGAAGCCGGGTCTCACACCCTCCAGTGGATGTCCGGCTGCGACGTGGGGCCGGATGGGCGCCTCCTCCGCGGGTTCATGCAGTTCGCCTACGACGGCAGAGATTACATCGCCCTGAACGAGGACCTGAGCTCCTGGACCGCAGCAGACACGGCGGCTCAGATCTCCAAGCGCAAGTGGGAGGCGGCAGATTATGCTGAGTCTTTGAGGAACTACCTGGAGGGCACGTGCGTGGAGTG
>Roslin2.9
ACGCAGTTCGTGCGGTTCGACAGCGACGCCCGGGATCCGAGGAAAGAACCACGGCAGCCGTGGATGGAGAAGGAGGGGCCGGAGTATTGGGATCGCGAGACTCAAATCTCCAAGGAAAACGCACTGTGGTACCGAGAGGCCTTGAACAACCTGCGCGGCTACTACAACCAGAGCGAGGCCGGGTCTCACACCCTCCAGCTGATGTCCGGCTGCGACGTGGGGCCGGACGGGCGCCTCCTCCGCGGGTTCACGCAGTTCGGCTACGACGGCAGAGATTACCTCGCCCTGAACGAGGACCTGCGCTCCTGGACCGCGGCGGACACGGCGGCTCAGATCTCCAAACGCAAGATGGAGGCGGCCGGTGATGCGGAGAGACGCAGGAACTACCTGGAGGGCACGTGCGTGGAGTG
>Roslin2.10
ACGCAGTTCGTGCGGTTCGACAGCGACGCCCCGGATCCGAGGACTGAGCCGCGGGTGCGGTGGATGGAGCAGGAGGGGCCGGAGTATTGGGATCGGGAGACGCGAAACTTCAAGGACACCGCACAGACTTTCCGAGTGGACCTGAACACCCTGCGCGGCTACTACAACCAGAGCGAGGCCGGGTCTCACAATATCCAGGCGATGTACGGTTGCGACGTGGGGCCGGACGGGCGTCTCCTCCGCGGATACAGGCAGGACGCCTACGACGGCAGAGATTACATCGCCCTGAACGAGGACCTGCGCTCCTGGACCGCGGCGGACACGGCGGCTCAGATCACCAAGCGCAAGTGGGAGGCGGCAGGTGCTGCGGAGAGACACAGGAACTACCTGGAGGGCACGTGCGTGGAGTG
>Roslin2.11
ACGCAGTTCGTGCGGTTCGACAGCGACGCCCCGAATCCGAGGATGGAGCCGCGGGCGCGGTGGGTGGAGCAGGAGGGGCCGGAGTATTGGGATCAGAACACGCGAAACTCCAAGGAAACCGCACAGACTTTCCGAGTGAACCTGAACACCGCACTCGGCTACTACAACCAGAGCGAGGCCGGGTCTCACACCGTCCAGTGGATGTACGGCTGCGACGTGGGGCCGGACGGGCGTCTCCGCCGCGGGTTCATGCAGTTCGGCTACGACGGCAGAGATTACATCGCCCTGAACGAGGACCTGCGCTCCTGGACCGCGGCGGACACGGCGGCTCAGATCACCAAGCGCAAGTGGGAGGCGGCAGGTGCTGCGGAGGGACACAGGAACTACCTGGAGGGCACGTGCGTGGAGTG
>Roslin2.12
ACGCAGTTCGTGCGGTTCGACAGCAACACCCCGAATCCGAGGATGGAGCCACGGGCGCGGTGGGTGGAGAAGGAGGGGCCCGAGTATTGGGATCGCGAGACGCGAAACTCCAAGGAAACCGCACAGACTTTCCGAGCGAACCTGAACACCGCACTCGGCTACTACAACCAGAGCGAGGCCGGGTCTCACACCGTCCAAGAGATGTACGGCTGCGACGTGGGGCCGGACGGGCGTCTCCTCCGCGGGTTCATGCAGGACGCCTACGACGGCAGAGATTACATCGCCCTGAACGAGGACCTGCGCTCCTGGACCGCGGCGGACACGGCGGCTCAGATCACCAAGCGCAAGTGGGAGGCGGCAGGTGCTGCGGAGAGACACAGGAACTACCTGGAGGGCCGGTGCGTGGAGTG
>Roslin2.13
ACGCAGTTCGTGCGGTTCGACAGCGACGCCCCGGATCCGAGGATGGAGCCGCGGACGCGGTGGGTGAAGCAGGAGGGGCCGGAGTATTGGGATCGGGAGACGCAAAGGGCCAAGGGCAACGCACAGGATTCCCGAGTGGGCCTGAACACCCTGCGCGGCTACTACAACCAGAGCGAGGCCGGGTCTCACACCCTCCAGCTGATGTACGGCTGCTACGTGGGGCCGGACGGGAGTCTCCGCCGCGGGTTCACGCAGTACGGCTACGACGGGAGAGATTACCTCGCCCTGAACGAGGACCTGCGCTCCTGGACCGCGGTGGAGACGGCGGCTCAGATCTCCAAACGCAAGATGGAGGCGGCAGGTGAGGAGGAGAGATTCAGGAACTACCTGGAGGGCACGTGCGTGGAGTG
>Roslin2.14
ACGCAGTTCGTGCGGTTCGACAGCGACTCCCCGAATCCGAGGGAAGAACCGCGGGCGCCGTGGATGGAGCAGGAGGGGCCGGAGTATTGGGATGAGCAGACGCGAATAGTCAAGGACACCGCACAGACTTTCCGGGCGAACCTGAACACCGCACTCGGCTACTACAACCAGAGCGAGGCCGGGTCTCACAATATCCAGGCGATGTACGGCTGCGACGTGGGGTCGGACGGGAGTTTCCTCCGCGGGTACAGGCAGGAGGCCTACGACGGCAGAGATTACATCGCCGTGAACGAGGACCTGCGCTCCTGGACCGCGGCGGACACGGCGGCTCAGATCACCAAGCGCAAGTGGGAGGCGGAAGGTTATGCTGAGTCTTTGAGGAACTACCTGGAGGGCCGGTGCGTGGAGGG
>Roslin2.15
ACGCAGTTCGTGCGGTTCGACAGCGACGCCCCGAATCCGAGGATGGAGCCGCGGACGCGGTGGGTGAAGCAGGAGGGGCCGGAGTATTGGGATCGGAACACGCGAAACGCCAAGGGCAACGCACAGACTTTCCGAGGGAGCCTGAACAACCTGCGCGGCTACTACAACCAGAGCGAGGCCGGGTCTCACACCTTCCAGTGGATGTACGGCTGCGACGTGGGGCCGGACGGGCGTCTCCGCCGCGGGTTCATGCAGTTCGGCTACGACGGCAGAGATTACATCGCCCTGAACGAGGAACTGCGCTCCTGGACCGCGGCGGACACGGCGGCTCAGATCACCAAGCGCAAGTGGGAGGCGGCAGGTTCTGCGGAGAGACACAGGAACTACCTGGAGGGCACGTGCGTGGAGTG
>Roslin2.16
ACGCAGTTCGTGCAGTTCGACAGCGACGCCCGGAATCCGAGGATGGAGCCGCGGGCGCGGTGGGTGGAGCAGGAGGGGCCGGAGTATTGGGATCGGAACACGCGAAACGCCAAGGGCAACGCACAGAGTTTCCGAGTGAACCTGAACACCCTGCGCGGCTACTACAACCAGAGCGAGGCCGGGTCTCACACCCTCCAGTGGATGTCTGGCTGCGACGTGGGGCCGGACGGGCGTCTCCGCCGCGGGTTCATGCAGTACGGCTACGACGGTAGAGATTACCTCGCCCTGAACGAGGACCTGCGCTCCTGGACCGCGGGGGAGACGGAGGCTCAGATCACCAAGCGCAAGTGGGAGGCGGCAGGTTATGCTGAGGTACAGAGGAACTACCTGGAGGGCGAATGCGTGGAGTG
>Roslin2.17
ACGCAGTTCACACGGTTCGACAGCGACGCCCCGAATCCAAGGGAAGAACCGCGGGCGCCGTGGATGGAGCAGGAGGGGCTGGAGTATTGGGATCGAAACACGAGAATCTACAAGGACGCCGCACAGACTTTCCGAGTGTACCTGAACACCCTGCGCGGCTACTACAACCAGAGCGAGGCCGGGTCTCACACCCTCCAGTGGATGTCCGGCTGCGACGTGGGGCCGGATGGGCGCCTCCTCCGCGGGTTTTGGCAGTTCGGCTACGACGGCAGAGATTACATCGCCCTGAACCAGGACCTGCGCTCCTGGACCGCGGCGGACACGGAGGCTCAGATCACCAAGCGCAAGTGGGAGGCGGCAGATAATGCGGAGAGCGGGAGGAACTACCTGGAGGGCGAGTGCGTGGAGGG
>Roslin2.18
ACGCAGTTCGTGTGGTTCGACAGCGACGCCCCGGATCCGAGGATAGAGCCGCGGACGCCGTGGATAGAGAAGGAGGGGCCGGAGTATTGGGATCGCGAGACGCGAATCTCCAAGGAAAACACACTGGTATATCGAGAGAGCCTGAACAACCTGCGCGGCTACTACAACCAGAGCGAGGCCGGGTCTCACACCTTCCAGCGGATGTACGGCTGCGACGTGGGGCCGGACGGGCGCCTCCTCCGCGGGTATGATCAGTTCGCCTACGACGGCAGAGATTACATCGCCCTGAACGAGGACCTGCGCTCCTGGGCCGCGGCGGACACGGCGGCTCAGATCACCAAGCGCAAGTGGGAGGCGGCAGGTGATGCGGAGAGATTCAGGAACTACGTGGAGGGCCGGTGCGTGGAGGG
>Roslin2.19
ACGCAGTTCGTGCGGTTCGACAGCGACGCCCCGAATCCGAGGATGGAGCCGCGGGCGCGGTGGGTGAAGCAGGAGGGGCCCGAGTATTGGGATGAGGAAACGCAAAGGGCCAAGGGCATCACACAGGTTTTCCGAGTGAACCTGAACACCCTGCGCGGCTACTACAACCAGAGCGAGGCCGGGTCTCACACCCTCCAGTGGATGCACGGCTGCGACGTGGGGCCGGATGGGCGTCTCCGCCGCGGGTTTTGGCAGTTCGGCTACGACGGCAGAGATTACATCGCCCTGAACGAGGACCTGCGCTCCTGGACCGCGGCGGACACGGCGGCTCAGATCTCCAAGCGCAAGATGGAGGCGGCAGGTTCTGCGGAGAGCGGGAGGAAGTACGTGGAGGGCACGTGCGTGGAGTG
>Roslin2.20
ACGCAGTTCGTGCGGTTCGACAGCGACTCCGCGAATCCGAGGGAAGAACCGCGGGCGCCGTGGATGGAGCAAGAGGGGCCGGAGTATTGGGATGAGCAGACGCGAATAGTCAAGGACACCGCACAGTCTTTCCGAGTGGGCCTGAACACCCTGCGCGGCTACTACAACCAGAGCGAGGCCGGGTCTCACACCCTCCAGCTGATGTACGGCTGCGACGTGGGGCCGGACGGGCGCCTTCTCCGCGGGTATGAGCAGGACGCCTACGACGGCAGAGATTACATCGCCCTGAACGAGGACCTGCGCTCCTGGACCGCGGCGGACACGGCGGCTCAGATCACCAAGCGCAAGCGGGAGGCGGCAGGTGCTGCGGAGAGACAGAGGAACTACCTGGAGGGCCGGTGCGTGGAGTG
>Roslin2.21
ACGCAGTTCGTGCGGTTCGACAGCGACACCCGGGATCCGAGGATGGAGCCGCGGGCGCGGTGGGTGGAGCAGGAGGGGCCCGAGTATTGGGATCGCGAGACGCGAATCTCCAAGGAAACCGCACAGACTTTCCGAGTGAGCCTGAACAACCTGCGCGGCTACTACAACCAGAGCGAGGCCGGGTCTCACACCTATCAGCGGATGTACGGCTGCAACGTGGGGCCGGACGGGCGCCTCCTCAGCGGGTTCACGCAGTTCGGCTACGACGGCAGAGATTACATCGCCCTGAACGAGGACCTGCGCTCCTGGACCGCGGCGGACACGGCGGCTCAGATCACCAAGCGCAAGTGGGAGGCGGCCGGTGATGCGGAGAGTTTCAGGAACTACGTCGAGGGCCGGTGCGTGGAGTG
>Roslin2.22
ACGCAGTTCGTGCGGTTCGACAGCGACGCCCCGAATCCGAGGATGGAGCCGCGGGCGCGGTGGGTGAAGCAGGAGGGGCCGGAGTATTGGGATGAGGAAACGCAAAGGGCCAAGGGCATCACACAGGTTTTCCGAGTGAACCTGAACACCCTGCGCGGCTACTACAACCAGAGCGAGGCCGGGTCTCACACCCTCCAGTGGATGCACGGCTGCGACGTGGGGCCGGATGGGCGTCTCCGCCGCGGGTTTTGGCAGTTCGGCTACGACGGCAGAGATTACATCGCCCTGAACGAGGACCTGCGCTCCTGGACCGCGGCGGACACGGCGGCTCAGATCTCCAAGCGCAAGATGGAGGCGGCAGGTTCTGCGGAGAGCGGGAGGAAGTACGTGGAGGGCACGTGCGTGGAGTG
>Roslin2.23
ACGCAGTTCGTGCGGTTCGACAGCGACTCCGCGAATCCGAGGGAAGAACCGCGGGCGCCGTGGATGGAGCAAGAGGGGCCGGAGTATTGGGATCGAAACACGAGAATCTACAAGGACGCCGCACAGTCTTTCCGAGTGAACCTGAACACCCTGCGCGGCTACTACAACCAGAGCGAGGCCGGGTCTCACACCCTCCAGTGGATGTACGGCTGCGACGTGGGGCCGGACGGGCGTTTCCTCCGCGGGTACAGGCAGGACGCCTACGACGGCAGAGATTACATCGCCCTGAACGAGGACCTGCGCTCCTGGACCGCGGCGGACACGGCGGCTCAGATCACCAAGCGCAAGTGGGAGGCGGAAGGTGCTGCGGAGGGCGAGAGGAACTACCTGGAGGGCGAGTGCGTGGAGGG
>Roslin2.24
ACGGAGTTCGTGCGGTTCGACAGCGACGCCCCGGATCCGAGGACTGAGCCGCGGGTGAGGTGGATGGAGCAGGAGGGGCCGGAGTATTGGGATCGGGAGACGCGAAACTTCAAGGAAACCGCACAGACTTTCCGAGTGAACCTGAACACCCTGCGCGGCTACTACAACCAGAGCGAGGCCGGGTCTCACAATATCCAGCTGATGTACGGCTGCGACGTGGGGCCGGACGGGCGCCTCCTCCGCGGGTTCACGCAGTTCGGCTACGACGGCAGAGATTACCTCGCCCTGAACGAGGACCTGCGCTCCTGGACCGCGGCGGACACGGCGGCTCAGATCACCAAGCGCAAGTGGGAGGCGGCAGGTGATGCTGAGTCTTTGAGGAACTACCTGGAGGGCGAATGCGTGGAGTG
>Roslin2.25
ACGCAGTTCGTGCGGTTCGACAGCGACGCCCCGAATCCGAGGATGGAGCCGCGGGCGCGGTGGGTGGAGCAGGAGGGGCCGGAGTATTGGGATCGGAACACGCGAAACGCCAAGGGCAACGCACAGAGTTTCCGAGTGAACCTGAACACCCTGCGCGGCTACTACAACCAGAGCGAGGCCGGGTCTCACACCCTCCAGTGGATGTCTGGCTGCGACGTGGGGCCGGACGGGCGTCTCCGCCGCGGGTTCATGCAGTACGGCTACGACGGCAGAGATTACCTCGCCCTGAACGAGGACCTGCGCTCCTGGACCGCGGGGGAGACGGAGGCTCAGATCACCAAGCGCAAGTGGGAGGCGGCAGGTTATGCTGAGGTACAGAGGAACTACCTGGAGGGCGAATGCGTGGAGTG
>Roslin2.26
ACGCAGTTCGTGCGGTTCGACAGCGACGCCCCGAATCCGAGGATGGAGCCGCGGGCGCGGTGGGTGGAGCAGGAGGGGCCGGAGTATTGGGATCGGAACACGCGAAACGCCAAGGGCAACGCACAGACTTTCCGGGCGAACCTGAACACCCTGCGCGGCTACTACAACCAGAGCGAGGCCGGGTCTCACACTATCCAGGTGATGTACGGCTGCGACGTGGGGCCGGACGGGCGTTTCCTCCGCGGGTACAGGCAGGACGCTTACGACGGCAGAGATTACATCGCCCTGAACGAGGACCTGCGCTCCTGGACCGCGGCGGACACGGCGGCTCAGATCACCAAGCGCAAGTGGGAGGAGGCAGGTTCTGCGGAGAGCGAGAGGAACTACCTGGAGGGCACGTGCGTGGAGTG
>Roslin2.27
ACGCAGTTCGTGCGGTTCGACAGCGACGCCCCGAATCCGAGGATGGAGCCGCGGGCGCGGTGGGTGAAGCAGGAGGGGCCCGAGTATTGGGATGAGGAAACGCAAAGGGCCAAGGGCATCACACAGGTTTTCCGAGTGAACCTGAACACCCTGCGCGGCTACTACAACCAGAGCGAGGCCGGGTCTCACACCCTCCAGTGGATGTGCGGCTGCGACGTGGGGCCGGATGGGCGTCTCCGCCGCGGGTTTTGGCAGTTCGGCTACGACGGCAGAGATTACATCGCCCTGAACGAGGACCTGCGCTCCTGGACCGCGGCGGACACGGCGGCTCAGATCACCAAGCGCAAGTGGGAGGCGGCAGGTTCTGCGGAGAGCGGGAGGAAGTACGTGGAGGGCACGTGCGTGGAGTG
>Roslin2.28
ACGCAGTTCGTGCGGTTCGACAGCGACGCCCCGGATCCGAGGATGGAGCCGCGGGCGCCGTGGATAGAGAAGGAAGGGCCGGAGTATTGGGATCGCGAGACGCGAATCTCCAAGGAAAACACACTGGTGTATCGAGAGGGCCTGAACATCCTGCGCGGCTACTACAACCAGAGCGAGGCCGGGTCTCACACCCTCCAGCTGATGTACGGCTGCGACGTGGGGCCGGACGGGCGCCTCCTCCGCGGGTACAGGCAGGACGCCTACGACAGCAGAGATTACATCGCCCTGAACGAGGAGCTGCGCTCCTGGACCGCGGCGGACACGGCGGCTCAGATCACCAAGCGCAAGTGGGAGGCGGAAGGTTATGCTGAGTCTTTGAGGAACTACCTGGAGGGCCGGTGCGTGGAGTG
>Roslin2.29
ACGCAGTTCGTGCGGTTCGACAGCGACGCCCCGAATCCGAGGATGGAGCCGCGGGCGCGGTGGGTGAAGCAGGAGGGGCCGGAGTATTGGGATGAGGAAACGCAAAGGGCCAAGGGCATCACACAGGTTTTCCGAGTGAACCTGAACACCCTGCGCGGCTACTACAACCAGAGCGAGGCCGGGTCTCACACCCTCCAGTGGATGTGCGGCTGCGACGTGGGGCCGGATGGGCGTCTCCGCCGCGGGTTTTGGCAGTTCGGCTACGACGGCAGAGATTACCTCGCCCTGAACGAGGACCTGCGCTCCTGGACCGCGGCGGACACGGGGGCTCAGATCTCCAAGCGCAAGATGGAGGCGGCAGGTGCTGCGGAGAGCGGGAGGAAGTACGTGGAGGGCACGTGCGTGGAGTG
>Roslin2.30
ACGCAGTTCGTGCGGTTCGACAGCGACGCCCGGGATCCGAGGAAAGAACCACGGCAGCCGTGGATGGAGAAGGAGGGGCCGGAGTATTGGGATCGCGAGACTCAAATCTCCAAGGAAAACGCACTGTGGTACCGAGAGGCCTTGAACACCCTGCGCGGCTACTACAACCAGAGCGAGGCCGGGTCTCACACCCTCCAGGAGATGTACGGCTGCGACGTGGGGTCGGACGGGCGTCTCCGCCGCGGGTATGAGCAGTACGGCTACGACGGCAGAGATTACCTCGCCCTGAACGAGGACCTGCGCTCCTGGACCGCGGCGGACACGGCGGCTCAGATCTCCAAACGCAAGATGGAGGCGGCCGGTGCTGCGGAGAGATTCAGGAACTACCTGGAGGGCCGGTGCGTGGAGGG
>Roslin2.31
TTGCAGTTCGTGCGGTTCGACAGCGACGCCGGGGATCCGAGAGTGGAGCCGCGGGCGCGGTGGGTGGAGAAAGAGGGGCCCGAGTATTGGGATGAGGAGACGTGGAGAGCCAAGGACCACGCACAATTTTTCCGACGGGGCCTGAACGCCCTGCGCGGCTACTATAACCAGAGCGAGGCCGGGTCTCACACTTTCCAGGAGATGTACGGCTGCTACGTGGGGCCGGACGGGCGCCTCCTCCGCGGCTATGAGCAGTTCGGCTACGAAGGCAGAGATTACATCGCCCTGAACGAGGACCTGCACTCCTGGACCGCGGCGGACACGGCGGCTCAGATCTCCAAACGCAAGTGGGAGGCAGCGGGTTCTACGGACTTTTACAGGAACTACCTTGAGGGCGAGTGCGTGGAGTG
>Roslin2.32
ACGCAGTTCGTGCGGTTCGACAGCGACGCCCCGAATCCGAGGATGGAGCCGCGGGCGCGGTGGGTGGAGCAGGAGGGGCCGGAGTATTGGGATCGGGAGACGCAAAGGGCCAAGGGCAACGCACAGACTTTCCGAGTGGGCCTGAACACCCTGCGCGGCTACTACAACCAGAGCGAGGCCGGGTCTCACACCCTCCAGCTGATGTACGGCTGCTACGTGGGGCCGGACGGGCGTCTCCGCCGCGGGTTCATGCAGGACGCCTACGACGGCAGAGATTACATCGCCCTGAACGAGGACCTGCGCTCCTGGACCGCGGCGGACACGGCGGCTCAGATCTCCAAACGCAAGCGGGAGGCGGCAGGTGTAGCTGAGGAACAGAGGAACTACCTGGAGGGCCGGTGCGTGGAGTG
>Roslin2.33
ACGCAGTTCGTGCGGTTCGACAGCGACGCCCCGAATCCGAGGATGGAGCCGCGGGCGCGGTGGGTGGAGCAGGAGGGGCCGGAGTATTGGGATCAGAACACGCGAAACTCCAAGGAAACCGCACAGACTTTCCGAGTGAACCTGAACACCGCACTCGGCTACTACAACCAGAGCGAGGCCGGGTCTCACACCGTCCAGTGGATGTACGGCTGCGACGTGGGGCCGGACGGGCGTCTCCGCCGCGGGTTCATGCAGTACGGCTACGACGGCAGAGATTACATCGCCCTGAACGAGGACCTGCGCTCCTGGACCGCGGCGGACACGGCGGCTCAGATCACCAAGCGCAAGTGGGAGGCGGCAGGTGCTGCGGAGGGACACAGGAACTACCTGGAGGGCACGTGCGTGGAGTG
>Roslin2.34
ACGCAGTTCGTGCGGTTCGACAGCGACGCCCCGAATCCGAGGATGGAGCCGCGGACGCGGTGGGTGAAGCAGGAGGGGCCCGAGTATTGGGATCGGAACACGCGAAACGCCAAGAACACCGCACAGACTTTCCGAGTGAACCTGAACAACCTGCGCGGCTACTACAACCAGAGCGAGGCCGGGTCTCACACCGTCCAAGAGATGCACGGCTGCGACGTGGGGCCGGACGGGCGTCTCCGCCGCGGGTTCATGCAGTACGGCTACGACGGCAGAGATTACCTCGCCCTGAACGAGGACCTGCGCTCCTGGACCGCGGTGGAGACGGTGGCTCAGATCTCCAAACGCAAGATGGAGGCGGCCGGTGAAGCTGAGGTACAGAGGAACTACCTGGAGGGCACGTGCGTGGAGTG
>Roslin2.35
ACGCAGTTCGTGCAGTTCGACAGCGACGCCCCGAATCCGAGGATGGAGCCGCGGGCGCGGTGGGTGGAGCAGGAGGGGCCGGAGTATTGGGATCGGAACACGCGAAACGCCAAGGGCAACGCACAGAGTTTCCGAGTGAACCTGAACACCCTGCGCGGCTACTACAACCAGAGCGAGGCCGGGTCTCACACCCTCCAGTGGATGTCCGGCTGCGACGTGGGGCCGGACGGGCGTCTCCGCCGCGGGTTCATGCAGTACGGCTACGACGGTAGAGATTACCTCGCCCTGAACGAGGACCTGCGCTCCTGGACCGCGGGGGAGACGGAGGCTCAGATCACCAAGCGCAAGTGGGAGGCGGCAGGTTATGCTGAGGTACAGAGGAACTACCTGGAGGGCGAATGCGTGGAGTG
>Roslin2.36
ACGCAGTTCGTGCGGTTCGACAGCGACTCCCCGAATCCGAGGGAAGAACCGCGGGCGCCGTGGATGGAGCAGGAGGGCCCGGAGTATTGGGATCAGGAGACGCGAAAGGCCAAGGACGCCGCACAGACTTTCCGAGTGGACCTGAACACCCTGCGCGGCTACTACAACCAGAGCGAGGCCGGGTCTCACAATATCCAGGCGATGTACGGCTGCGACGTGGGGTCGGACGGGAGTTTCCTCCGCGGGTACCGTCAGGACGCCTACGACGGCAGAGATTACATCGCCCTGAACGAGGACCTGCGCTCCTGGACCGCGGCGGACACGGCGGCTCAGATCACCAAGCGCAAGTGGGAGGCGGCAGGTGAGGCGGAGAGACACAGGAACTACCTGGAGGGCACGTGCGTGGAGTG
>Roslin2.37
ACGGAGTTCGTGCGGTTCGACAGCGACGCCCCGGATCCGAGGACTGAGCCGCGGGTGCGGTGGATGGAGCAGGAGGGGCCGGAGTATTGGGATCGGGAGACGCGAAACTTCAAGGACACCGCACAGACTTTCCGAGTGAACCTGAACACCCTGCGCGGCTACTACAACCAGAGCGAGGCCGGGTCTCACACCCTCCAGCTGATGTACGGCTGCGACGTGGGGCCGGACGGGCGCCTCCTCAGCGGGTATGAGCAGTACGGCTACGAAGGCAGAGATTACCTCGCCCTGAACGAGGACCTGCGCTCCTGGACCGCGGCGGACACGGCGGCTCAGATCTCCAAGCGCAAGGTGGAGGCGGCAGGTGATGCGGAGAGATTAAGGAACTACCTGGAGGGCACGTGCGTGGAGGG
>Roslin2.38
ACGCAGTTCGTGCAGTTCGACAGCGACGCCCCGAATCCGAGGATGGAGCCGCGGGCGCGGTGGGTGGAGCAGGAGGGGCCGGAGTATTGGGATCGGAACACGCGAAACGCCAAGGGCAACGCACAGAGTTTCCGAGTGAACCTGAACACCCTGCGCGGCTACTACAACCAGAGCGAGGCCGGGTCTCACACCCTCCAGTGGATGTCTGGCTGCGACGTGGGGCCGGACGGGCGTCTCCGCCGCGGGTTCATGCAGTACGGCTACGACGGCAGAGATTACCTCGCCCTGAACGAGGACCTGCGCTCCTGGACCGCGGGGGAGACGGAGGCTCAGATCACCAAGCGCAAGTGGGAGGCGGCAGGTTATGCTGAGGTACAGAGGAACTACCTGGAGGGCGAATGCGTGGAGTG
>Roslin2.39
ACGCAGTTCGTGTGGTTCGACAGCGACGCCCCGAATCCAAGGGAAGAACCGCGGGCGCCGTGGATGGAGCAGGAGGGGCTGGAGTATTGGGATCGAAACACGAGAATCTACAAGGACACCGCACAGAATTTCCGAGTGAGCCTGAACAACCTGCGCGGCTACTACAACCAGAGCGAGGCCGGGTCTCACACCCTCCAGTGGATGTCTGGCTGCTACGTGGGGCCGGACGGGCGTCTCCGCCGCGGGTTTTGGCAGTTCGGCTACGACGGCAGAGATTACATCGCCCTGAACGAGGACCTGCGCTCCTGGACCGCGGCGGACACGGCGGCTCAGATCACCAAGCGCAAGTGGGAGGCGGCAGATAATGCGGAGAGCGAGAGGAACTACCTGGAGGGCGAGTGCGTGGAGTG
>Roslin2.40
ACGCAGTTCGTGCGGTTCGACAGCAACACCCCGAATCCGAGGATGGAGCCGCGGGCGCGGTGGGTGGAGAAGGAGGGGCCGGAGTATTGGGATCAGGAGACGCGAAAGGCCAAGGAAACCGCACAGGATTCCCGAGTGGGCCTGAACAACCTGCGCGGCTACTACAACCAGAGCGAGGCCGGGTCTCACACCCTTCAGCTGATGTACGGCTGCGACGTGGGGCCGGACGGGCGTTTCCTCCGCGGGTTCATGCAGGACGCCTACGACGGCAGAGATTACCTCGCCCTGAACGAGGACCTGCGCTCCTGGACCGCGGCGGACACGGCGGCTCAGATCTCCAAACGCAAGCGGGAGGCGGCAGGTGAGGCGGAGAGACAGAGGAACTACCTGGAGGGCGAGTGCGTGGAGTG
>Roslin2.41
ACGGAGTTCGTGCGGTTCGACAGCGACGCCCCGGATCCGAGGAAAGAACCACGGGCGCCGTGGATAGAGAAGGAGGGGCCAGAGTATTGGGATCGCGAGACGCGAATCTCCAAGGAAAACACACTGCTGTATCGAAAGAACCTGAACACCGCACTCGGCTACTACAACCAGAGCGAGGCCGGGTCTCACACTATCCAGACGATGTTCGGCTGCGACGTGGGGCCGGACGGGCGTTTCCTCCGCGGGTTTTGGCAGTTCGGCTACGACGGCAGAGATTACATCGCCCTGAACGAGGACCTGCGCTCCTGGACCGCGGCGGACACGGCGGCTCAGATCACCAAGCGCAAGTGGGAGGCGGCAGATAATGCGGAGAGCGAGAGGAACTACCTGGAGGGCCGGTGCGTGGAGTG
>Roslin2.42
ACGCAGTTCGTGCGGTTCGACAGCGACGCCCCGAATCCGAGGATGGAGCCGCGGACGCGGTGGGTGAAGCAGGAGGGGCCGGAGTATTGGGATCGGGAGACGCAAAGGGCCAAGGGCAACGCACAGAATTTCCGAGTGGACCTGAACACCCTGCGCGGCTACTACAACCAGAGCGAGGCCGGGTCTCACACCCTCCAGTGGATGTACGGCTGCGACGTGGGGCCGGATGGGCGCCTCCTCCGCGGGTTCATGCAGTACGGCTACGACGGCAGAGATTACCTCGCCCTGAACGAGGACCTGCGCTCCTGGACCGCGGCGGACACGGCGGCTCAGATCACCAAGCGCAAGTGGGAGGCGGCAGATAATGCGGAGGGCGAGAGGAACTACCTGGAGGGCGAGTGCGTGGAGTG
>Roslin2.43
ACGGAGTTCGTGCGGTTCGACAGCGACGCCCCGGATCCGAGGAAAGAACCACGGGCGCCGTGGATAGAGAAGGAGGGGCCAGAGTATTGGGATCGCGAGACGCGAATCTCCAAGGAAAACACACTGCTGTATCGAAAGAACCTGAACACCGCACTCGGCTACTACAACCAGAGCGAGGCCGGGTCTCACACTATCCAGACGATGTTCGGCTGCGACGTGGGGCCGGACGGGCGTTTCCTCCGCGGGTTCATGCAGTACGCCTACGACGGCAGAGATTACATCGCCCTGAACGAGGACCTGCGCTCCTGGACCGCGGCGGACACGGCGGCTCAGATCACCAAGCGCAAGTGGGAGGCGGCAGATAATGCGGAGAGCGAGAGGAACTACCTGGAGGGCCGGTGCGTGGAGGG
>Roslin2.44
ACGCAGTTCGTGCGGTTCGACAGCGACGCCCCGGATCCGAGGACTGAGCCGCGGGTGCGGTGGATGGAGCAGGAGGGGCCGGAGTATTGGGATCGGGAGACGCGAAACTTAAAGGGCGCCGCACAGACTTTCCGAGTGGACCTGAACACCCTGCGCGGCTACTACAACCAGAGCGAGGCCGGGTCTCACACTATCCAGGAGATGTACGGCTGCGACGTGGGGCCGGACGGGCGTTTCCTCCGCGGGTACAGGCAGGACGCCTACGACGGCAGAGATTACCTCGCCCTGAACGAGGACCTGCGCTCCTGGACCGCGGCGGACACGGCGGCTCAGATCACCAAGCGCAAGTGGGAGGCGGAAGGTTATGCTGAGTCTTTGAGGAACTACCTGGAGGGCCGGTGCGTGGAGGG
>Roslin2.45
ACGCAGTTCGTGCGGTTCGACAGCGACGCCCCGGATCCGAGGATGGAGCCGCGGACGCGGTGGGTGAAGCAGGAGGGGCCGGAGTATTGGGATCGGGAGACGCAAAGGGCCAAGGGCAACGCACAGGATTCCCGAGTGGGCCTGAACACCCTGCGCGGCTACTACAACCAGAGCGAGGCCGGGTCTCACACCCTCCAGGTGATGTACGGCTGCGACGTGGGGCCGGACGGGCGTCTCCGCCGCGGGTTCATGCAGTACGGCTACGACGGCAGAGATTACCTCGCCCTGAACGAGGACCTGCGCTCCTGGACCGCGGTGGAGACGGCGGCTCAGATCTCCAAACGCAAGATGGAGGCGGCAGGTGAGGAGGAGAGATTCAGGAACTACCTGGAGGGCACGTGCGTGGAGTG
>Roslin2.46
ACGCAGTTCGTGCGGTTCGACAGCGACGCCCCGAATCCGAGGATCGAGCCGCGGGCGCGGTGGGTGGAGCAGGAGGGGCCGGAGTATTGGGATCGGAACACGCGAATCTCCAAGGACACTGCACAGAGTTCCCGAGTGGGCCTGAACAACCTGCGCGGCTACTACAACCAGAGCGAGGCCGGGTCTCACACCCTCCAGCTGATGTACGGCTGCTACGTGGGGCCGGACGGGAGTCTCCGCCGCGGGTTCACGCAGTACGGCTACGACGGGAGAGATTACCTCGCCCTGAACGAGGACCTGCGCTCCTGGACCGCGGTGGAGATGGTGGCTCAGATCTCCAAACGCAAGATGGAGGCGGCAGGTGTAGCTGAGGAACAGAGGAACTACCTGGAGGGCGAATGCGTGGAGTG
>Roslin2.47
ACGCAGTTCACACGGTTCGACAGCGACGCCCCGAATCCAAGGGAAGAACCGCGGGTGCCGTGGATGGAGCAGGAGGGGCCGGAGTATTGGGATCGCGAGACGCGAATCTCCAAGGAAACCGCACAGACTTTCCGAGTGGACCTGAACACCCTGCGCGGCTACTACAACCAGAGCGAGGCCGGGTCTCACACCTTCCAGTGGATGTGCGGCTGCGACGTGGGGCCAGACGGGCGTCTCCGCCGCGGGTTTTGGCAGTTCGGCTACGACGGCAGAGATTACATCGCCCTGAACGAGGACCTGCGCTCCTGGACCGCGGCGGACACGGCGGCTCAGATCACCAAGCGCAAGTGGGAGGCGGCAGATAATGCGGAGAGCGAGAGGAACTACCTGGAGGGCGAGTGCGTGGAGGG
>Roslin2.48
ACGGAGTTCGTGCGGTTCGACAGCGACGCCCGGAATCCGAGGGAAGAACCGCGGACGCCGTGGATGGAGCAGGAGGGGCCGGAGTATTGGGATCGAAACACGAGAATCTACAAGGAAACCGCACAGAATTTCCGAGTGAACCTGAACACCCTGCGCGGCTACTACAACCAGAGCGAGGCCGGGTCTCACACCCTCCAGTGGATGTACGGCTGCAACGTGGGGCCGGACGGGCGTCTCCTCGGCGGGTTCTGGCAGGACGCCTACGACGGCAAAGATTACCTCGCCCTGAACGAGGACCTGCGCTCCTGGACCGCGGCGGAGACGGCGGCTCAGATCACCAAGCGCAAGTGGGAGGCGGAAGGTATTGCTGAGTCTTGGAGGAACTACGTGGAGGGCCGGTGCGTGGAGGG
>Roslin2.49
ACGCAGTTCGTGCAGTTCGACAGCGACGCCCCGAATCCGAGGATGGAGCCGCGGGCGCGGTGGGTGGAGCAGGAGGGGCCGGAGTATTGGGATCGGAACACGCGAAACGCCAAGGGCAACGCACAGAGTTTCCGAGTGAACCTGAACACCCTGCGCGGCTACTACAACCAGAGCGAGGCCGGGTCTCACACCCTCCAGCTGATGTACGGCTGCTACGTGGGGCCGGACGGGCGTCTCCTCCGCGGGTTCATGCAGTACGGCTACGACGGCAGAGATTACCTCGCCCTGAGCGAGGACCTGCGCTCCTGGACCGCGGCGGAGACGGCGGCTCAGATCACCAAGCGCAAGTGGGAGGCGGAAGGTTATGCTGAGGTACAGAGGAACTACCTGGAGGGCGAATGCGTGGAGTG
>Roslin3.1
ACGCAGTTCGTGCGGTTCGACAGCAACACCCCGAATCCGAGGATGGAGCCGCGGGCGCGGTGGGTGGAGAAGGAGGGGCCGGAGTATTGGGATCAGGAGACGCGAAAGGCCAAGGAAACCGCACAGGATTCCCGAGTGGGCCTGAACAACCTGCGCGGCTACTACAACCAGAGCGAGGCCGGGTCTCACACCCTTCAGCTGATGTACGGCTGCGACGTGGGGCCGGACGGGCGTTTCCTCCGCGGGTTCATGCAGGACGCCTACGACGGCAGAGATTACCTCGCCCTGAACGAGGACCTGCGCTCCTGGACCGCGGCGGACACGGCGGCTCAGATCTCCAAACGCAAGCGGGAGGCGGCAGGTGAGGCGGAGAGACAGAGGAACTACCTGGAGGGCCGGTGCGTGGAGTG
>Roslin3.2
ACGCAGTTCGTGCAGTTCGACAGCGACGCCCCGAATCCGAGGGTGGAGCCGCGGGCGCGGTGGGTGGAGCAGGAGGGGCCGGAGTATTGGGATCGGAACACGCGAAACGCCAAGGGCAACGCACAGAGTTTCCGAGTGAACCTGAACACCCTGCGCGGCTACTACAACCAGAGCGAGGCCGGGTCTCACACCCTCCAGTGGATGTCCGGCTGCTACGTGGGGCCGGACGGGCGTCTCCGCCGCGGGTTCATGCAGTACGGCTACGACGGTAGAGATTACCTCGCCCTGAACGAGGACCTGCGCTCCTGGACCGCGGGGGAGACGGAGGCTCAGATCACCAAGCGCAAGTGGGAGGCGGCAGGTTATGCTGAGGTACAGAGGAACTACCTGGAGGGCGAATGCGTGGAGTG
>Roslin3.3
ACGCAGTTCGTGCGGTTCGACAGCGACGCCCCGAATCCGAGGATCGAGCCGCGGGCGCGGTGGGTGGAGCAGGAGGGGCCGGAGTATTGGGATCGGAACACGCGAATCTCCAAGGACACTGCACAGAGTTTCCGAGTGAGCCTGAACAACCTGCGCGGCTACTACAACCAGAGCGAGGCCGGGTCTCACACCCTCCAGGTGATGTACGGCTGCTACGTGGGGCCGGACGGGAGTCTCCGCCGCGGGTTCACGCAGTACGGCTACGACGGGAGAGATTACCTCGCCCTGAACGAGGACCTGCGCTCCTGGACCGCGGTGGAGATGGTGGCTCAGATCTCCAAACGCAAGATGGAGGCGGCAGGTGTAGCTGAGGAACAGAGGAACTACCTGGAGGGCGAATGCGTGGAGTG
>Roslin3.4
ACGCAGTTCGTGCGGTTCGACAGCGACGCCCCGAATCCGAGGATGGAGCCGCGGGCGCGGTGGGTGGAGCAGGAGGGGCCGGAGTATTGGGATCGGAACACGCGAATCTCCAAGGAAACCGCACAGACTTTCCGAGTGTACCTGAACACCGCACTCGGCTACTACAACCAGAGCGAGGCCGGGTCTCACACCTTCCAGTGGATGTACGGCTGCGACGTGGGGCCGGACGGGCGTCTCCGCCGCGGGTTCATGCAGTTCGGCTACGACGGCAGAGATTACATCACCCTGAACGAGGACCTGCGCTCCTGGACCGCGGCGGACACGGCGGCTCAGATCACCAAGCGCAAGTGGGAGGCGGCAGGTGCTGCGGAGGGATACAGGAACTACCTGGAGGGCACGTGCGTGGAGTG
>Roslin3.5
ACGCAGTTCACACGGTTCGACAGCGACGCCCCGAATCCAAGGGAAGAACCGCGGGCGCCGTGGATGGAGCAGGAGGGGCTGGAGTATTGGGATCGAAACACGAGAATCTACAAGGACACCGCACAGACTTTCCGAGTGTACCTGAACACCCTGCGCGGCTACTACAACCAGAGCGAGGCCGGGTCTCACACCCTCCAGTGGATGTCCGGCTGCGACGTGGGGCCGGATGGGCGCCTCCTCCGCGGGTTCATGCAGTTCGGCTACGACGGCAGAGATTACATCGCCCTGAACCAGGACCTGCGCTCCTGGACCGCAGCGGACACGGCGGCTCAGATCACCAAGCGCAAGTGGGAGGCGGCAGATAATGCGGAGAGCGAGAGGAACTACCTGGAGGGCGAGTGCGTGGAGGG
>Roslin3.6
ACGGAGTTCGTGCGGTTCGACAGCGACGCCCCGGATCCGAGGAAAGAACCACGGGCGCCGTGGATAGAGAAGGAGGGGCCGGAGTATTGGGATCGCGAGACGCGAATCTCCAAGGAAAACACACTGGTGTATCGAGAGAACCTGAACACCCTGCGCGGCTACTACAACCAGAGCGAGGCCGGGTCTCACACTATCCAGACGATGTTCGGCTGCGACGTGGGGCCGGACGGGCGTTTCCTCCGCGGGTTCATGCAGTACGCCTACGACGGCAGAGATTACATCGCCCTGAACGAGGACCTGCGCTCCTGGACCGCGGCGGACACGGCGGCTCAGATCACCAAGCGCAAGTGGGAGGCGGCAGATAATGCGGAGAGCGAGAGGAACTACCTGGAGGGCCGGTGCGTGGAGTG
>Roslin3.7
ACGCAGTTCGTGCGGTTCGACAGCGACGCCCGGGATCCGAGGAAAGAACCACGGCAGCCGTGGATGGAGAAGGAGGGGCCGGAGTATTGGGATCGCGAGACTCAAATCTCCAAGGAAAACGCACTGTGGTACCGAGAGGCCTTGAACACCCTGCGCGGCTACTACAACCAGAGCGAGGCCGGGTCTCACACCCTCCAGCTGATGTGCGGCTGCGACGTGGGGCCGGACGGGCGCCTCCTCCGCGGGTTTTGGCAGTTCGGCTACGACGGCAGAGATTACCTCGCCCTGAACGAGGACCTGCGCTCCTGGACCGCGGCGGACACGGCGGCTCAGATCTCCAAACGCAAGGTGGAGGCGGCCGGTGTGGCGGAGTCTTGGAGGAACTACCTGGAGGGCCGGTGCGTGGAGGG
>Roslin3.8
ACGCAGTTCGTGCGGTTCGACAGCAACACCCCGAATCCGAGGATGGAGCCGCGGGCGCGGTGGGTGGAGCAGGAGGGGCCCGAGTATTGGGATCAGGAGACGCGAAACTCCAAGGGCGCCGCACAGACTTTCCGGGCGAACCTGAACACCTTGCGCGGCTACTACAACCAGAGCGAGGCCGGGTCTCACACCTTCCAGTGGATGTACGGCTGCTACGTGGGGCCGGACGGGCGTCTCCGCCGCGGGTTTTGGCAGTTCGGCTACGACGGCAGAGATTACATCGCCCTGAACGAGGACCTGCGCTCCTGGACCGCGGCGGACACGGCGGCTCAGATCACCAAGCGCAAGTGGGAGGCGGCAGATAATGCGGAGGGCGAGAGGAACTACGTGGAGGGCACGTGCGTGGAGGG
>Roslin3.9
ACACAAATCGCGCGGTTCGACAGCGACGCCTGGAATCCGAGAATGGAGCCGCGGGCGCCGTGGATGGAGCAGAAAGGCCCGGAATATTGGGAAGAGATGACACGAGATGCCAAGGAAGATCAACAGAGATCCCAATTATGCTTGAACACCCTGCGCGGCTACTACAACCAGAGCGAGGCCGGGTCTCACACCTTCCAGCAGATATTCGGCTGCGACGTGGGGCCGGACGGGCGCCTCCTCCTCGGGTTCACGCAGTTCGGCTACGACGGCAGAGATTACATCGCCCTGAACGAGGACCTGCGCTCCTGGACCGCGGCGGACACGGCGGCTCAGATCACCAAGCGCAAGTGGGAGGCGGCAGGTGCTGCGGAGAGATTAAGGAACTACCTGGAGGGCACGTGCGTGGAGTG
>Roslin3.10
ACGCAGTTCACACGGTTCGACAGCGACGCCCCGAATCCAAGGGAAGAACCGCGGGTGCCGTGGATGGAGCAGGAAGGGCTGGAGTATTGGGATCGAAACACGAGAATCTACAAGGACACCGCACAGACTTTCCGAGTGAACCTGAACACCCTACTCGGCTACTACAACCAGAGCGAGGCCGGGTCTCACACCCTCCAGTGGATGTACGGCTGCGACGTGGGGCCGGACGGGCGTTTCCTCCGCGGGTACAGGCAGGACGCCTACGACGGCAGAGATTACATCGCCCTGAACCAGGACCTGCGCTCCTGGACCGCGGCGGACACGGCGGCTCAGATCACCAAGCGCAAGTGGGAGGCGGAAGGTGCTGCGGAGGGCGAGAGGAACTACCTGGAGGGCACGTGCGTGGAGTG
>Roslin3.11
ACGCAGTTCGTGCGGTTCGACAGCGACGCCCCGAATCCGAGGATGGAGCCGCGGGTGCGGTGGATGGAGCAGGAGGGGCCGGAGTATTGGGATCGGGAGACGCGAAAAGTCAAGGACGCCGCACAGACTTTCCGAGTGGGCCTGAACAACCTGCGCGGCTACTACAACCAGAGCGAGGCCGGGTCTCACACCTTCCAGTGGATGTCCGGCTGCGACGTGGGGCCGGACGGGCGTCTCCTCCGCGGGTTCTGGCAGTTCGGCTACGACGGCAGAGATTACATCGCCCTGAACGAGGACCTGCGCTCCTGGACCGCGGCGGACACGGCGGCTCAGATCACCAAGCGCAAGTGGGAGGCGGCAGGTGCTGCGGAGAGCGGGAGGAACTACCTGGAGGGCCGGTGCGTGGAGGG
>Roslin3.12
ACGCAGTTCGTGCGGTTCGACAGCGACGCCCGGGATCCGAGGAAAGAACCACGGCAGCCGTGGATGGAGAAGGAGGGGCCGGAGTATTGGGATCGCGAGACTCAAATCTCCAAGGAAAACGCACTGTGGTACCGAGAGGCCTTGAACAACCTGCGCGGCTACTACAACCAGAGCGAGGCCGGGTCTCACACCCTCCAGCTGATGTACGGCTGCGACGTGGGGTCGGACGGGCGTCTCCGCCGCGGGTATGAGCAGTACGGCTACGACGGCAGAGATTACCTCGCCCTGAACGAGGACCTGCGCTCCTGGACCGCGGCGGACACGGCGGCTCAGATCTCCAAACGCAAGATGGAGGCGGCCGGTGCTGCGGAGAGATTCAGGAACTACCTGGAGGGCCGGTGCGTGGAGGG
>Roslin3.13
ACGCAGTTCGTGCGGTTCGACAGCGACGCCCCGAATCCGAGGATCGAGCCGCGGGCGCGGTGGGTGGAGCAGGAGGGGCCGGAGTATTGGGATCGGAACACGCGAATCTCCAAGGACACTGCACAGAGTTTCCGAGTGAGCCTGAACAACCTGCGCGGCTACTACAACCAGAGCGAGGCCGGGTCTCACACCCTCCAGTGGATGTACGGCTGCTACGTGGGGCCGGACGGGAGTCTCCGCCGCGGGTTCACGCAGTACGGCTACGACGGGAGAGATTACCTCGCCCTGAACGAGGACCTGCGCTCCTGGACCGCGGTGGAGATGGTGGCTCAGATCTCCAAACGCAAGATGGAGGCGGCAGGTGTAGCTGAGGAACAGAGGAACTACCTGGAGGGCGAATGCGTGGAGTG
>Roslin3.14
ACGCAGTTCGTGCGGTTCGACAGCGACGCCGCGAATCCAAGGGAAGAACCGCGGGCTCCGTGGATCCAGCAGGAGGGGCCGGAGTATTGGGATGAAAACACGAGAATCTACAAGGACACCGCACAGACTTTCCGAGCGAGCCTGAACAACCTGCGCGGCTACTACAACCAGAGCGAGGCCGGGTCTCACACCTATCAGGACATGTACGGCTGCGACGTGGGGCCGGACGGGCGTCTTCTCCGCGGGTTCATGCAGTACGGCTACGACGGCAGAGATTACATCGCCCTGAACGAGGACCTGCGCTCCTGGACCGCGGCGGACTCGGCGGCTCAGATCACCAAGCGCAAGTGGGAGGCGGCAGATTATGCTGAGTCTTTGAGGAACTACCTGGAGGGCACGTGCGTGGAGTG
>Roslin3.15
ACGCAGTTCGTGCGGTTCGACAGCGACTCCCCGAATCCGAGGGCAGAACCGCGGGCGCCGTGGATGGAGCAGGAGGGGCCGGAGTATTGGGATGAGCAGACGCGAATAGTCAAGGACACCGCACAGACTTTCCGGGCGAACCTGAACACCGCACTCGGCTACTACAACCAGAGCGAGGCCGGGTCTCACAATATCCAGGAGATGTACGGCTGCGACGTGGGGTCGGACGGGAGTTTCCTCCGCGGGTACAGTCAGGACGCCTACGACGGCAGAGATTACATCGCCCTGAACGAGGACCTGCGCTCCTGGACCGCGGCGGACACGGCGGCTCAGATCACCAAGCGCAAGTGGGAGGCGGAAGGTTATGCTGAGTCTTTGAGGAACTACCTGGAGGGCACGTGCGTGGAGTG
>Roslin3.16
ACGCAGTTCGTGCGGTTCGACAGCGACGCCCCGGATCCGAGGATGGAGCCGCGGGCGCGGTGGGTGGAGCAGGAGGGGCCGGAGTATTGGGATCGGAACACGCGGAGAACCAAGGACGCCGCACAGACTTTCCGAGTGAACCTGAACACCCTGCGCGGCTACTACAACCAGAGCGAGGCCGGGTCTCACACCGTCCAGTGGATGTACGGCTGCGACGTGGGGCCGGACGGGCGCCTTCTCCGCGGGTATGAGCAGTACGGCTACGACGGCAGAGATTACATCGCCCTGAACGAGGACCTGCGCTCCTGGACCGCGGCGGACACGGCGGCTCAGATCACCAAGCGCAAGGTGGAGGCGGCAGGTGATGCGGAGGGACACAGGAACTACCTGGAGGGCACGTGCGTGGAGTG
>Roslin3.17
ACGCAGTTCGTGCGGTTCGACAGCGACGCCGGGGATCCGAGAGTGGAGCCGCGGGCGCGGTGGGTGGAGCAGGAGGGGCCGGAGTATTGGGATCAGGAGACGCGAAAGGCCAAGGACACCGCACAATTTTTCCGACTGGGCCTGAACACCCTGCGCGGCTACTACAACCAGAGCGAGGCCGGGTCTCACACTATCCAGGTGATGTACGGCTGCGACGTGGGGCCGGACGGGCGTTTCCTCCGCGGGTACAGGCAGGACGCTTACGACGGCAGAGATTACATCGCCCTGAACGAGGACCTGCGCTCCTGGACCGCGGCGGACACGGCGGCTCAGATCACCAAGCGCAAGTGGGAGGCGGCAGATAATGCGGAGGGCGAGAGGAACTACCTGGAGGGCGAGTGCGTGGAGTG
>Roslin3.18
ACGCAGTTCGTGCGGTTCGACAGCGACTCCGCGAATCCGAGGGAAGAACCGCGGGCGCCGTGGATGGAGCAAGAGGGGCCGGAGTATTGGGATGAGCAGACGCGAATAGTCAAGGACACCGCACAGTCTTTCCGAGTGGGCCTGAACACCCTGCGCGGCTACTACAACCAGAGCGAGGCCGGGTCTCACACCCTCCAGCTGATGTACGGCTGCGACGTGGGGCCGGACGGGCGCCTTCTCCGCGGGTATGAGCAGGACGCCTACGACGGCAGAGATTACATCGCCCTGAACGAGGACCTGCGCTCCTGGACCGCGGCGGACACGGCGGCTCAGATCACCAAGCGCAAGCGGGAGGCGGCAGGTGCTGCGGAGAGACAGAGGAACTACCTGGAGGGCCGGTGCGTGGAGGG
>Roslin3.19
ACGCAGTTCGTGCGGTTCGACAGCGACGCCGGGGATCCGAGAGTGGAGCCGCGGGCGCGGTGGGTGGAGCAGGAGGGGCCGGAGTATTGGGATCAGGAGACGCGAAAGGCCAAGGACCACGCACAGACTTTCCGGGCGAACCTGAACACCCTGCGCGGCTACTACAACCAGAGCGAGGCCGGGTCTCACACCCTCCAGTGGATGTACGGCTGCGACGTGGGGCCGGACGGGCGTCTCCTCCGCGGGTTCTGGCAGTTCGGCTACGAAGGCAGAGATTACCTCGCCCTGAACGAGGACCTGCGCTCCTGGACCGCGGCGGACACGGCGGCTCAGATCACCAAGCGCAAGTGGGAGGCGGCAGATAATGCGGAGGGCGAGAGGAACTACCTGGAGGGCGAGTGCGTGGAGTG
>Roslin3.20
ACGCAGTTCACACGGTTCGACAGCGACGCCCCGAATCCAAGGGAAGAACCGCGGGTGCCGTGGATGGAGCAGGAGGGGCCGGAGTATTGGGATCGCGAGACGCGAATCTCCAAGGAAACCGCACAGACTTTCCGAGTGAACCTGAACACCCTGCGCGGCTACTACAACCAGAGCGAGGCCGGGTCTCACACCTTCCAGTGGATGTGCGGCTGCGACGTGGGGCCAGACGGGCGTCTCCGCCGCGGGTTTTGGCAGTTCGGCTACGACGGCAGAGATTACATCGCCCTGAACGAGGACCTGCGCTCCTGGACCGCGGCGGACACGGCGGCTCAGATCACCAAGCGCAAGTGGGAGGCGGCAGATAATGCGGAGAGCGAGAGGAACTACCTGGAGGGCGAGTGCGTGGAGGG
>Roslin3.21
ACGCAGTTCGTGCGGTTCGACAGCGACGCCCCGAATCCGAGGATGGAGCCGCGGGCGCGGTGGGTGGAGCAGGAGGGGCCGGAGTATTGGGATCGGAACACGCGAATCTCCAAGGAAACCGCACAGACTTTCCGAGTGAACCTGAACACCGCACTCGGCTACTACAACCAGAGCGAGGCCGGGTCTCACACCTTCCAGTGGATGTACGGCTGCGACGTGGGGCCGGACGGGCGTCTCCGCCGCGGGTTCATGCAGTTCGGCTACGACGGCAGAGATTACATCACCCTGAACGAGGACCTGCGCTCCTGGACCGCGGCGGACACGGCGGCTCAGATCACCAAGCGCAAGTGGGAGGCGGCAGGTGCTGCGGAGGGACACAGGAACTACCTGGAGGGCACGTGCGTGGAGTG
>Roslin3.22
ACGCAGTTCGTGCGGTTCGACAGCGACTCCCCGAATCCGAGGGAAGAACCGCGGGCGCCGTGGATGGAGCAGGAGGGCCCGGAGTATTGGGATCAGGAGACGCGAAAGGCCAAGGACGCCGCACAGACTTTCCGAGTGAACCTGAACACCCTGCGCGGCTACTACAACCAGAGCGAGGCCGGGTCTCACAATATCCAGGCGATGTACGGCTGCGACGTGGGGTCGGACGGGAGTTTCCTCCGCGGGTACCGTCAGGACGCCTACGACGGCAGAGATTACATCGCCCTGAACGAGGACCTGCGCTCCTGGACCGCGGCGGACACGGCGGCTCAGATCACCAAGCGCAAGTGGGAGGCGGCAGGTGAGGCGGAGAGACACAGGAACTACCTGGAGGGCACGTGCGTGGAGTG
>Roslin3.23
ACGCAGTTCGTGCGGTTCGACAGCGACGCCCGGAATCCGAGGATGGAGCCGCGGAAGCGGTGGGTGGAGCAGGAGGGGCCGGAGTATTGGGATCGGGAGACGCAAAGGGCCAAGGGCAACGCACAGACTTTCCGAGTGGACCTGAACACCCTGCGCGGCTACTACAACCAGAGCGAGGCCGGGTCTCACACCTTCCAGTGGATGTACGGCTGCGACGTGGGGCCGGACGGGCGCCTCCTCCGCGGGTTCATGCAGTACGGCTACGACGGCAGAGATTACATCGCCCTGAACGAGGACCTGCGCTCCTGGACCGCGGGGGAGACGGAGGCTCAGATCACCAAGCGCAAGTGGGAGGCGGCAGGTGAGGCGGAGAGACAGAGGAACTACCTGGAGGGCAGGTGCGTGGAGTG
>Roslin3.24
ACGGAGTTCGTGCGGTTCGACAGCGACGCCCCGGATCCGAGGAAAGAACCACGGGCGCCGTGGATAGAGAAGGAGGGGCCAGAGTATTGGGATCGCGAGACGCGAATCTCCAAGGAAAACACACTGCTGTATCGAAAGAACCTGAACAACCTGCGCGGCTACTACAACCAGAGCGAGGCCGGGTCTCACACTATCCAGACGATGTTCGGCTGCGACGTGGGGCCGGACGGGCGTTTCCTCCGCGGGTTCATGCAGTACGCCTACGACGGCAGAGATTACATCGCCCTGAACGAGGACCTGCGCTCCTGGACCGCGGCGGACACGGCGGCTCAGATCACCAAGCGCAAGTGGGAGGCGGCAGATAATGCGGAGAGCGAGAGGAACTACCTGGAGGGCCGGTGCGTGGAGTG
>Roslin3.25
ACGCAGTTCGTGCGGTTCGACAGCAACACCCCGAATCCTAGGATGGAGCCGCGGGCGCGGTGGGTGGAGCAGGAGGGGCCCGAGTATTGGGATCGCGAGACGCGAATCTCCAAGGAAACCGCACAGACTTTCCGAGTGGACCTGAACACCCTGCGCGGCTACTACAACCAGAGCGAGGCCGGGTCTCACAATATCCAGGAGATGTACGGTTGCGACGTGGGGCCGGACGGGCGTTTCCTCCGCGGGTACAGGCAGGACGCCTACGACGGCAGAGATTACCTCGCCCTGAACGAGGACCTGCGCTCCTGGACCGCGGCGGACACGGCGGCTCAGATCACCAAGCGCAAGTGGGAGGCGGAAGGTTATGCTGAGTCTTTGAGGAACTACCTGGAGGGCCGGTGCGTGGAGGG
>Roslin3.26
ACGCAGTTCGTGCGGTTCGACAGCGACGCCCCGAATCCGAGGATGGAGCCGCGGGCGCGGTGGGTGGAGCAGGAGGGGCCGGAGTATTGGGATCAGGAGACGCGAAAGGCCAAGGGCAACGCACAGGATTCCCGAGTGGGCCTGAACAACCTGCGCGGCTACTACAACCAGAGCGAGGCCGGGTCTCACACCCTCCAGGCGATGTCCGGCTGCTACGTGGGGCCGGACGGGCGTCTCCGCCGCGGTTTCATGCAGTACGGCTACGACGGTAGAGATTACCTCGCCCTGAACGAGGACCTGCGCTCCTGGACCGCGGTGGAGACGGTGGCTCAGATCTCCAAACGCAAGATGGAGGCGGCAGGTGTAGCTGAGAAACAGAGGAACTACCTGGAGGGCGAGTGCGTGGAGTG
>Roslin3.27
ACGCAGTTCACACGGTTCGACAGCGACGCCCCGAATCCAAGGGAAGAACCGCGGGTGCCGTGGATGGAGCAGGAGGGGCCGGAGTATTGGGATCGCGAGACGCGAATCTCCAAGGAAACCGCACAGACTTTCCGAGTGGGCCTGAACACCCTACTCGGCTACTACAACCAGAGCGAGACCGGGTCTCACAATATCCAGGCGATGTTCGGCTGCGACGTGGGGCCGGACGGGCGTTTCCTCCGCGGGTACAGGCAGGACGCCTACGACGGCAGAGATTACATCGCCCTGAACGAGGACCTGCGCTCCTGGACCGCGGCGGACACGGCGGCTCAGATCACCAAGCGCAAGTGGGAGGCGGCAGGTTATGCTGAGTCTTTCAGGAACTACCTGGAGGGCCTGTGCGTGGAGTG
>Roslin3.28
ACGCAGTTCGTGCGGTTCGACAGCGACGCCCCGAATCCGAGGATGGAGCCGCGGAAGCGGTGGGTGGAGCAGGAGGGGCCGGAGTATTGGGATCGGGAGACGCAAAGGGCCAAGGGCAACGCACAGACTTTCCGAGGGAGCCTGAACAACCTGCGCGGCTACTACAACCAGAGCGAGGCCGGGTCTCACACCCTCCAGTGGATGTACGGCTGCTACGTGGGGCTGGACGGGCGTCTCCGCCGCGGGTTCATGCAGTACGGCTACGACGGCAGAGATTACCTCGCCCTGAACGAGGACCTGCGCTCCTGGACCGCGGTGGAGACGGTGGCTCAGATCTCCAAACGCAAGATGGAGGCGGCCGGTGAAGCTGAGGTACAGAGGAACTACCTGGAGGGCACGTGCGTGGAGTG
>Roslin3.29
ACGCAGTTCGTGCGGTTCGACAGCGACGCCCCGGATCCGAGGAAAGAACCACGGGCGCCGTGGATAGAGAAGGAGGGGCCGGAGTATTGGGATCGCGAGACGCGAATCTCCAAGGAAAACACACTGCTGTATCGAGAGAACCTGAACACCCTGCGCGGCTACTACAACCAGAGCGAGGCCGGGTCTCACAATATCCAGGCGATGTACGGCTGCGACGTGGGGCCGGACGGGCGTTTCCTCCGCGGGTACAGGCAGGACGCCTACGACGGCAGAGATTACATCGCCCTGAACGAGGACCTGCGCTCCTGGACCGCGGCGGACACGGCGGCTCAGATCACCAAGCGCAAGTGGGAGGCGGCAGGTTATGCTGAGTCTTTCAGGAACTACCTGGAGGGCCGGTGCGTGGAGGG
>Roslin3.30
ACGCAGTTCACACGGTTCGACAGCGACGCCCCGAATCCAAGGGACGAACCGCGGGTGCCGTGGATGGAGCAGGAGGGGCCGGAGTATTGGGATCGAAACACGAGAATCTACAAGGACACCGCACAGACTTTCCGGGCGAACCTGAACACCGCACTCGGCTACTACAACCAGAGCGAGGCCGGGTCTCACAATATCCAGGCGATGTACGGTTGCGACTTGGGGCCGGACGGGCGTTTCCTCCGCGGGTTCATGCAGGACGCCTACGACGGCAGAGATTACCTCGCCCTGAACGAGGACCTGCGCTCCTGGACCGCGGCGGACACAGCGGCTCAGATCACCAAGCGCAAGTGGGAGGCGGCAGGTGAGGCGGAGAGACAGAGGAACTACCTGGAGGGCACGTGCGTGGAGGG
>Roslin3.31
ACGCAGTTCGTGCGGTTCGACAGCGACGCCCCGAATCCGAGGATGGAGCCGCGGGCGCGGTGGGTGGAGCAGGAGGGGCCGGAGTATTGGGATCAGGAGACGCGAAAGGCCAAGGAAACCGCACAGGATTCCCGAGTGGGCCTGAACAACCTGCGCGGCTACTACAACCAGAGCGAGGCCGGGTCTCACACCCTTCAGCTGATGTACGGCTGCGACGTGGGGCCGGACGGGCGTTTCCTCCGCGGGTTCATGCAGGACGCCTACGACGGCAGAGATTACCTCGCCCTGAACGAGGACCTGCGCTCCTGGACCGCGGCGGACACGGCGGCTCAGATCTCCAAACGCAAGCGGGAGGCGGCAGGTGAGGCGGAGAGACAGAGGAACTACCTGGAGGGCCGGTGCGTGGAGGG
>Roslin3.32
ACGGAGTTCGTGCGGTTCGACAGCGACGCCCCGGATCCGAGGACTGAGCCGCGGGTGCGGTGGATGGAGCAGGAGGGGCCGGAGTATTGGGATCGGGAGACGCGAAACTTCAAGGAAACCGCACAGACTTTCCGAGTGAACCTGAACACCCTGCGCGGCTACTACAACCAGAGCGAGGCCGGGTCTCACAATATCCAGCTGATGTACGGCTGCGACGTGGGGCCGGACGGGCGCCTCCTCCGCGGGTTCACGCAGTTCGGCTACGACGGCAGAGATTACCTCGCCCTGAACGAGGACCTGCGCTCCTGGACCGCGGCGGACACGGCGGCTCAGATCACCAAGCGCAAGTGGGAGGCGGCAGGTGAGGCGGAGAGACAGAGGAACTACCTGGAGGGCGAATGCGTGGAGTG
>Roslin3.33
ACGCAGTTCGTGCGGTTCGACAGCGACGCCCCGAATCCGAGGATGGAGCCGCGGGTGCGGTGGATGGAGCAGGAGGGGCCGGAGTATTGGGATCAGGAGACGCAAAGGGCCAAGGGCAACGCACAGACTTTCCGAGTGGACCTGAACACCCTGCGCGGCTACTACAACCAGAGCGAGGCCGGGTCTCACACCCTCCAGTGGATGTACGGCTGCTACGTGGGGCCGGATGGGCGCCTCCTCCGCGGGTTCATGCAGGACGCCTACGACGGCAGAGATTACCTCGCCCTGAACGAGGACCTGCGCTCCTGGACCGCGGCGGACACGGCGGCTCAGATCACCAAGCGCAAGTGGGAGGCGGCAGATAATGCGGAGGGCGAGAGGAACTACCTGGAGGGCACGTGCGTGGAGTG
>Roslin3.34
ACGCAGTTCGTGCGGTTCGACAGCGACGCCCCGAATCCGAGGATGGAGCCGCGGAAGCGGTGGGTGGAGCAGGAGGGGCCGGAGTATTGGGATCGGGAGACGCAAAGGGCCAAGGGCAACGCACAGACTTTCCGAGGGAGCCTGAACAACCTGCGCGGCTACTACAACCAGAGCGAGGCCGGGTCTCACACCCTCCAGCTGATGTACGGCTGCGACGTGGGGCCGGACGGGCGTCTCCGCCGCGGGTTCACGCAGTACGGCTACGAAGGCAGAGATTACATCGCCCTGAACGAGGAACTGCGCTCCTGGACCGCGGCGGACACGGCGGCTCAGATCACCAAGCGCAAGTGGGAGGCGGCAGGTGAGGCGGAGTCTTGGAGGAACTACCTGGAGGGCACGTGCGTGGAGTG
>Roslin3.35
ACGCAGTTCGTGTGGTTCGACAGCGACGCCCCGGATCCGAGGAAAGAACCACGGGCGCCGTGGATAGAGAAGGAGGGGCCAGAGTATTGGGATCGCGAGACGCGAATCTCCAAGGAAAACACACTGCTGTATCGAAAGAACCTGAACACCGCACTCGGCTACTACAACCAGAGCGAGGCCGGGTCTCACACCCTCCAGCGGATGTTCGGCTGCGACGTGGGGCCGGACGGGCGCCTCCTCCGCGGGTACAGTCAGTTCGCCTACGACGGCAGAGATTACATCGCCCTGAACGAGGACCTGCGCTCCTGGACCGCGGCGGACACGGCGGCTCAGATCACCAAGCGCAAGTGGGAGGCGGCAGGTGCTGCGGAGAGACAGAGGAACTACCTGGAGGGCCGGTGCGTGGAGGG
>Roslin3.36
ACGCAGTTCACACGGTTCGACAGCGACGCCCCGAATCCAAGAGAAGAACCGCGGGTGCCGTGGATGGAGCAGGAGGGGCCGGAGTATTGGGATCGAAACACGAGAATCTACAAGGACACCGCACAGATTTTCCGAGTGGACCTGAACACCCTGCGCGGCTACTACAACCAGAGCGAGGCCGGGTCTCACAATATCCAGGCGATGTTCGGCTGCGACGTGGGGCCGGACGGGCGTTTCCTCCGCGGGTTTTGGCAGTTCGCCTACGACGGCAGAAATTACATCGCCCTGAACGAGGACCTGCGCTCCTGGACCGCGGCGGACACGGCGGCTCAGATCACCAAGCGCAAGTGGGAGGCGGCAGGTGCTGCGGAGGGCGGGAGGAACTACGTGGAGGGCCGGTGCGTGGAGGG
>Roslin3.37
ACGCAGTTCGTGCGGTTCGACAGCGACGCCCGGGATCCGAGGAAAGAACCACGGCAGCCGTGGATGGAGAAGGAGGGGCCGGAGTATTGGGATCGCGAGACTCAAATCTCCAAGGAAAACGCACTGAAGTACCGAGAGGCCTTGAACATCCTGCGCGGCTACTACAACCAGAGCGAGGCCGGGTCTCACACCTATCAGCGGATGTACGGCTGCGACGTGGGGCCGGACGGGCGCCTCCTCAGCGGGTTCACGCAGTTCGGCTACGACGGCAGAGATTACATCGCCCTGAACGAGGACCTGCGCTCCTGGACCGCGGCGGACACGGCGGCTCAGATCACCAAGCGCAAGTGGGAGGCGGCCGGTGAGGCGGAGAGATTCAGGAACTACGTGGAGGGCCGGTGCGTGGAGGG
>Roslin3.38
ACGCAGTTCGTGCGGTTCGACAGCGACGCCCGGGATCCGAGGAAAGAACCACGGCAGCCGTGGATGGAGAAGGAGGGGCCGGAGTATTGGGATCGCGAGACTCAAATCTCCAAGGAAAACGCACTGTGGTACCGAGAGGCCTTGAACACCCTGCGCGGCTACTACAACCAGAGCGAGGCCGGGTCTCACACCCTCCAGCTGATGTGCGGCTGCGACGTGGGGCCGGACGGGCGCCTCCTCCGCGGGTTTTGGCAGTTCGGCTACGACGGCAGAGATTACCTCGCCCTGAACGAGGACCTGCGCTCCTGGACCGCGGCGGACACGGCGGCTCAGATCTCCAAACGCAAGGTGGAGGCGGCAGGTGCTGCGGAGTCTTGGAGGAACTACCTGGAGGGCCGGTGCGTGGAGGG
>Roslin3.39
ACGCAGTTCGTGCAGTTCGACAGCGACGCCCCGAATCCGAGGATGGAGCCGCGGGCGCGGTGGGTGGAGCAGGAGGGGCCGGAGTATTGGGATCGGAACACGCGAAACGCCAAGGGCAACGCACAGAGCTTCCGAGTGAACCTGAACACCCTGCGCGGCTACTACAACCAGAGCGAGGCCGGGTCTCACACCCTCCAGTGGATGTCTGGCTGCGACGTGGGGCCGGACGGGCGTCTCCGCCGCGGGTTCATGCAGTACGGCTACGACGGTAGAGATTACCTCGCCCTGAACGAGGACCTGCGCTCCTGGACCGCGGGGGAGACGGAGGCTCAGATCACCAAGCGCAAGTGGGAGGCGGCAGGTTATGCTGAGGTACAGAGGAACTACCTGGAGGGCGAATGCGTGGAGTG
>Roslin3.40
ACGCAGTTCGTGCGGTTCGACAGCAACACCCCGAATCCGAGGATGGAGCCGCGGGCGCGGTGGGTGGAGCAGGAGGGGCCCGAGTATTGGGATCGCGAGACGCGAATCTCCAAGGACACCGCACAGACTTTCCGGGCGAACCTGAACACCGCACTCGGCTACTACAACCAGAGCGAGGCCGGGTCTCACACCTTCCAGTGGATGTACGGCTGCGACGTGGGGCCGGACGGGCGCCTCCTCCGCGGGTTCACGCAGTACGGCTACGACGGCAGAGATTACATCGCCCTGAACGAGGACCTGCGCTCCTGGACCGCGGCGGACACGGCGGCTCAGATCACCAAGCGCAAGTGGGAGGAGGCAGGTGCTGCGGAGGGCGAGAGGAACTACCTGGAGGGCCGGTGCGTGGAGTG
>Roslin3.41
ACGCAGTTCGTGCGGTTCGACAGCGACGCCCGGAATCCGAGGATGGAGCCGCGGGCGCGGTGGGTGGAGCAGGAGGGGCCGGAGTATTGGGATCAGAACACGCGAAACTCCAAGGGCGCCGCACAGACTTTCCGAGTGGACCTGAACACCCTGCGCGGCTACTACAACCAGAGCGAGGCCGGGTCTCACACTATCCAGGCGATGTACGGCTGCGACGTGGGGCCGGACGGGCGTTTCCTCCGCGGGTTCATGCAGGACGCTTACGACGGCAGAGATTACATCGCCCTGAACGAGGACCTGCGCTCCTGGACCGCGGCGGACACGGCGGCTCAGATCACCAAGCGCAAGTGGGAGGAGGCAGGTGCTGCGGAGGGCGAGAGGAACTACCTGGAGGGCACGTGCGTGGAGTG
>Roslin3.42
ACGCAGTTCGTGCGGTTCGACAGCGACGCCCCGGATCCGAGGACTGAGCCGCGGGTGCGGTGGATGGAGCAGGAGGGGCCGGAGTATTGGGATCGGGAGACGCGAAACTTAAAGGGCGCCGCACAGACTTTCCGAGTGGACCTGAACACCCTGCGCGGCTACTACAACCAGAGCGAGGCCGGGTCTCACAATATCCAGGCGATGTACGGCTGCGACGTGGGGCCGGACGGGCGTTTCCTCCGCGGGTACAGGCAGGACGCCTACGACGGCAGAGATTACATCGCCCTGAACGAGGACCTGCGCTCCTGGACCGCGGCGGACACGGCGGCTCAGATCACCAAGCGCAAGTGGGAGGCGGAAGGTGCTGCGGAGGGCGAGAGGAACTACCTGGAGGGCCGGTGCGTGGAGTG
>Roslin3.43
ACGCAGTTCGTGCGGTTCGACAGCGACGCCCCGAATCCGAGGATGGAGCCGCGGGCGCGGTGGGTGGAGCAGGAGGGGCCCGAGTATTGGGATGAGGAAACGCAAAGGGCCAAGGGCATCACACAGGTTTTCCGAGTGAACCTGAACACCCTGCGCGGCTACTACAACCAGAGCGAGGCCGGGTCTCACACCCTCCAGTGGATGTGCGGCTGCGACGTGGGGCCGGATGGGCGTCTCCGCCGCGGGTTTTGGCAGTACGGCTACGACGGCAGAGATTACATCGCCCTGAACGAGGACCTGCGCTCCTGGACCGCGGCGGACACGGCGGCTCAGATCACCAAGCGCAAGTGGGAGGCGGCAGGTTCTGCGGAGAGCGGGAGGAAGTACGTGGAGGGCACGTGCGTGGAGTG
>Roslin3.44
ACGCAGTTCGTGCGGTTCGACAGCGACGCCCCGAATCCGAGGATGGAGCCGCGGGCGCGGTGGGTGGAGCAGGAGGGGCCCGAGTATTGGGATCGGAACACGCGAAACGCCAAGGGCAACGCACAGACTTTCCGAGTGGGCCTGAACACCCTGCGCGGCTACTACAACCAGAGCGAGGCCGGGTCTCACACCCTCCAGTGGATGTCCGGCTGCGACGTGGGGCCGGACGGGCGCCTTCTCCGCGGGTATGAGCAGTTCGGCTACGACGGCAGAGATTACATCGCCCTGAACGAGGACCTGCGCTCCTGGACCGCGGCGGACACGGCGGCTCAGATCACCAAGCGCAAGTGGGAGGAGGCAGGTGCTGAGGAGAGACACAGGAACTACCTGGAGGGCACGTGCGTGGAGTG
>Roslin3.45
ACGCAGTTCGTGCGGTTCGACAGCGACGCCCGGAATCCGAGGATGGAGCCGCGGAAGCGGTGGGTGGAGCAGGAGGGGCCGGAGTATTGGGATCGGGAGACGCAAAGGGCCAAGGGCAACGCACAGATTTTCCGAGTGAGCCTGAACAACCTGCGCGGCTACTACAACCAGAGCGAGGCCGGGTCTCACACCCTCCAGTGGATGTACGGCTGCGACGTGGGGCCGGACGGGCGCCTCCTCGGCGGGTATGAGCAGTACGGCTACGACGGCAGAGATTACATCGCCCTGAACGAGGACCTGCGCTCCTGGACCGCGGGGGAGACGGAGGCTCAGATCACCAAGCGCAAGTGGGAGGCGGCAGGTGCTGCGGAGAGACAGAGGAACTACCTGGAGGGCCGGTGCGTGGAGTG
>Roslin3.46
ACGCAGTTCACACGGTTCGACAGCGACGCCCCGAATCCAAGGGACGAACCGCGGGTGCCGTGGATGGAGCAGGAGGGGCCGGAGTATTGGGATCGAAACACGAGAATCTACAAGGACACCGCACAGATTTTCCGGGCGAACCTGAACACCGCACTCGGCTACTACAACCAGAGCGAGGCCGGGTCTCACACCTTCCAGGAGATGTACGGCTGCTACGTGGGGCCGGACGGGCGCCTCCTCCTCGGGTTCATGCAGTTCGCCTACGACGGCAGAGATTACATCGCCCTGAACGAGGACCTGCGCTCCTGGACCGCGGCGGACACGGCGGCTCAGATCACCAAGCGCAAGTGGGAGGCGGCAGGTGAGGCGGAGAGACAGAGGAACTACCTGGAGGGCCGGTGCGTGGAGTG
>Roslin3.47
ACGCAGTTCGTGCGGTTCGACAGCGACGCCCCGAATCCGAGGATGGAGCCGCGGGCGCGGTGGGTGGAGCAGGAGGGGCCGGAGTATTGGGATCGGAACACGCGAAACGCCAAGGGCAACGCACAGGATTCCCGAGTGGGCCTGAACACCCTGCGCGGCTACTACAACCAGAGCGAGGCCGGGTCTCACACCCTCCAGTGGATGTACGGCTGCGACGTGGGGCCGGACGGGCGTCTCCGCCGCGGTTTCATGCAGTTCGGCTACGACGGTAGAGATTACCTCGCCCTGAACGAGGACCTGCGCTCCTGGACCGCGGTGGAGACGGTGGCTCAGATCTCCAAACGCAAGATGGAGGCGGCAGGTGTAGCTGAGGAACAGAGGAACTACCTGGAGGGCACGTGCGTGGAGTG
>Roslin3.48
ACGCAGTTCGTGCGGTTCGACAGCGACGCCCCGAATCCGAGGATGGAGCCGCGGGCGCGGTGGGTGGAGCAGGAGGGGCCGGAGTATTGGGATCGGAACACGCGAATCTCCAAGGAAACCGCACAGACTTTCCGAGTGAACCTGAACACCCTGCGCGGCTACTACAACCAGAGCGAGGCCGGGTCTCACACCTTCCAGTGGATGTACGGCTGCGACGTGGGGCCGGACGGGCGTCTCCGCCGCGGGTTCATGCAGTTCGGCTACGACGGCAGAGATTACATCACCCTGAACGAGGACCTGCGCTCCTGGACCGCGGCGGACACGGCGGCTCAGATCACCAAGCGCAAGTGGGAGGCGGCAGGTGCTGCGGAGGGACACAGGAACTACCTGGAGGGCACGTGCGTGGAGTG
>NCRoslin1.1
ACGCAGTTCGTGCGGTTCGACAGCGACCGTCCAGATCCGAGGATGGAGCCGCGGGCGCGGTGGGTGGAGGATGAGGGGCCGGAGTATTGGGATCAAGAGACGCGGATACAAAAGGAAAACACACAGACTTTCCGAGCAAACCTGAACACCCTACTCGGCTACTACAACCAGAGCGAGGCCGGGTCTCACACCATCCAGTGGATGCACGGCTGCGGCGTGGGGTCGGACGGGCGCCTCCTCCGCGGGTATAATCAGCACGCCTATGACGGCAAAGATTACCTCGCCCTGAACGAGGACCTGCGCTCCTGGACCGCGGCGGACACGGCGGCTCAGATCACCCAGCGCAAGTGGGAGGCAACAGGTGTTGCGGAGAGATTCAGGAACTACCTGGAGGGCAAGTGCGTGAAGTT
>NCRoslin1.2
ACGCAGTTCGTGCGGTTCGACAGCGACCGTCCAGATCCGAGGATGGAGCCGCGGGCGCGGTGGGTGGAGGATGAGGGGCCGGAGTATTGGGATCAAGAGACGCGGATACAAAAGGAAAACACACAGACTTCCCGAGCAAACCTGAACACCCTACTCGGCTACTACAACCAGAGCGAGGCCGGGTCTCACACCATCCAGTGGATGCACGGCTGCGGCGTGGGGTCGGACGGGCGCCTCCTCCGCGGGTATAATCAGCTCGCCTATGACGGCAAAGATTACCTCGCCCTGAACGAGGACCTGCGCTCCTGGACCGCGGCGGACACGGCGGCTCAGATCACCCAGCGCAAGTGGGAGGCGGCAGGTGAGGCGGAGAGATTCAGGAACTACCTGGAGGGCACGTGCGTGGAGTG
>NCRoslin1.3
ACGCAGTTCGTGCGGTTCGACAGCGACCGTCCAGATCCGAGGATGGAGCCGCGGGCGCGGTGGGTGGAGGATGAGGGGCCGGAGTATTGGGATCAAGAGACGCGGATACAAAAGGAAAACACACAGACTTTCCGAGCAAACCTGAACACCCTACTCGGCTACTACAACCAGAGCGAGGCCGGGTCTCACACCATCCAGTGGATGCACGGCTGCGGCGTGGGGTCGGACGGGCGCCTCCTCCGCGGGTATAATCAGCACGCCTATGACGGCAAAGATTACCTCGCCCTGAACGAGGACCTGCGCTCCTGGACCGCGGCGGACACAGCGGCTCAGATCACCAAGCGCAAGTGGGAGGCGGCAGGTGAGGCGGAGAGATTCAGGAACTACCTGGAGGGCGAGTGCGTGAAGTT
>NCRoslin1.4
ACGCAGTTCGTGCGGTTCGACAGCGACCGTCCAGATCCGAGGATGGAGCCGCGGGCGCGGTGGGTGGAGGATGAGGGGCCGGAGTATTGGGATCAAGAGACGCGGATACAAAAGGAAAACACACAGACTTTCCGAGCAAACCTGAACACCCTACTCGGCTACTACAACCAGAGCGAGGCCGGGTCTCACACCATCCAGTGGGTGCACGGCTGCGGCGTGGGGTCGGACGGGCGCCTCCTCCGCGGGTATAATCAGCTCGCCTATGACGGCAAAGATTACCTCGCCCTGAACGAGGACCTGCGCTCCTGGACCGCGGCGGACACAGCGGCTCAGATCACCAAGCGCAAGTGGGAGGCGGCAGGTGAGGCGGAGAGATTCAGGAACTACCTGGAGGGCGAGTGCGTGAAGTT
>NCRoslin2.1
ACGCAGTTCGTGCGGTTCGACAGCGACCGTCCAGATCCGAGGATGGAGCCGCGGGCGCGGTGGGTGGAGGATGAGGGGCCCGAGTATTGGGATCAAGAGACGCGGATACAAAAGGAAAACACACAGACTTTCCGAGCAAACCTGAACACCCTACTCGGCTACTACAACCAGAGCGAGGCCGGGTCTCACACCATCCAGTGGATGCACGGCTGCGGCGTGGGGTCGGACGGGCGCCTCCTCCGCGGGTATAATCAGCACGCCTATGACGGCAAAGATTACCTCGCCCTGAACGAGGACCTGCGCTCCTGGACCGCGGCGGACACGGCGGCTCAGATCACCAAGCGCAAGTGGGAGGCAACAGGTGTTGCGGAGAGATTCAGGAACTACCTGGAGGGCAAGTGCGTGAAGTT
>NCRoslin2.2
ACGCAGTTCGTGCGGTTCGACAGCGACCGTCCAGATCCGAGGATGGAGCCGCGGGCGCGGTGGGTGGAGGATGAGGGGCCGGAGTATTGGGATCAAGAGACGCGGATACAAAAGGAAAACACACAGACTTTCCGAGCAAACCTGAACACCCTACTCGGCTACTACAACCAGAGCGAGGCCGGGTCTCACACCATCCAGTGGATGCACGGCTGCGGCGTGGGGTCGGACGGGCGCCTCCTCCGCGGGTATAATCAGCTCGCCTATGACGGCAAAGATTACCTCGCCCTGAACGAGGACCTGCGCTCCTGGACCGCGGCGGACACGGCGGCTCAGATCACCCAGCACAAGTGGGAGGCGGCAGGTGAGGCGGAGAGATTCAGGAACTACCTGGAGGGCACGTGCGTGGAGTG
>NCRoslin3.1
ACGCAGTTCGTGCGGTTCGACAGCGACCGTCCAGATCCGAGGATGGAGCCGCGGGCGCGGTGGGTGGAGGATGAGGGGCCGGAGTATTGGGATCAAGAGACGCGGATACAAAAGGAAAACACACAGACTTTCCGAGCAAACCTGAACACCCTACTCGGCTACTACAACCAGAGCGAGGCCGGGTCTCACACCATCCAGTGGATGCACGGCTGCGGCGTGGGGTCGGACGGGCGCCTCCTCCGCGGGTATAATCAGCTCGCCTATGACGGCAAAGATTACCTCGCCCTGAACGAGGACCTGCGCTCCTGGACCGCGGCGGACACGGCGGCTCAGATCACCCAGCGCAAGTGGGAGGCGGCAGGTGAGGCGGAGAGATTCAGGAACTACCTGGAGGGCACGTGCGTGGAGTG
>NCRoslin3.2
ACGCAGTTCGTGCGGTTCGACAGCGACCGTCCAGATCCGAGGATGGAGCCGCGGGCGCGGTGGGTGGAGGATGAGGGGCCGGAGTATTGGGATCAAGAGACGCGGATACAAAAGGAAAACACACAGACTTTCCGAGCAAACCTGAACACCCTACTCGGCTACTACAACCAGAGCGAGGCCGGGTCTCACACCATCCAGTGGATGCACGGCTGCGGCGTGGGGTGGGACGGGCGCCTCCTCCGCGGGTATAATCAGCACGCCTATGACGGCAAAGATTACCTCGCCCTGAACGAGGACCTGCGCTCCTGGACCGCGGCGGACACGGCGGCTCAGATCACCCAGCGCAAGTGGGAGGCAACAGGTGTTGCGGAGAGATTCAGGAACTACCTGGAGGGCAAGTGCGTGAAGTT
>Roslin(For1Rev2).1.1
ACACAAATCGCGCGGTTCGACAGCGACGCCCGGAATCCGAGAATGGAGCCGCGGGCGCCGTGGATGGAGCAGAAAGGCCCGGAATATTGGGAAGAGATGACACGAGATGCCAAGAAAGATCAACAGAGATCCCAATTTTGCTTGAACACCCTGCGCGGCTACTACAACCAGAGCGAGGCCGGGTCTCACACCTTCCAGCAGATATTCGGCTGCGACGTGGGGCCGGACGGGCGCCTCCTCAGCGGGTATGATCAGTACGGCTACGACGGCAGAGATTACATCGCCCTGAACGAGGACCTGCGCTCCTGGACCGCGGCGGACACGGCGGCTCAGATCACCAAGCACAAGTGGGAGGCGGAAGGTTATGCTGAGTCTTTG
>Roslin(For1Rev2).3.1
ACACAAATCGCGCGGTTCGACAGCGACGCCTGGAATCCGAGAATGGAGCCGCGGGCGCCGTGGATGGAGCAGAAAGGCCCGGAATATTGGGAAGAGATGACACGAGATGCCAAGGAAGATCAACAGAGATCCCAATTATGCTTGAACACCCTGCGCGGCTACTACAACCAGAGCGAGGCCGGGTCTCACACCTTCCAGCAGATATTCGGCTGCGACGTGGGGCCGGACGGGCGCCTCCTCCTCGGGTTCACGCAGTTCGGCTACGACGGCAGAGATTACATCGCCCTGAACGAGGACCTGCGCTCCTGGACCGCGGCGGACACAGCGGCTCAGATCACCAAGCGCAAGTGGGAGGCGGCAGGTGCTGCGGAGAGATTA
>Roslin(For1Rev2).3.2
ACGCAGTTCGTGCGGTTCGACAGCGACGCCCCGAATCCGAGGATGGAGCCGCGGGTGCGGTGGATGGAGCAGGAGGGGCCGGAGTATTGGGATCAGGAGACGCAAAGGGCCAAGGGCAACGCACAGAATTTCCGAGTGGACCTGAACACCCTGCGCGGCTACTACAACCAGAGCGAGGCCGGGTCTCACACCCTCCAGTGGATGTACGGCTGCTACGTGGGGCCGGATGGGCGCCTCCTCCGCGGGTTCATGCAGGACGCCTACGACGGCAGAGATTACCTCGCCCTGAACGAGGACCTGCGCTCCTGGACCGCGGCGGACACGGCGGCTCAGATCACCAAGCGCAAGTGGGAGGCGGCAGGTGAGGCGGAGAGACAG
>Roslin(For3Rev1).2.1
TCAGAACACGCGAAACTCCAAGGGCGCCGCACAGACTTTCCGAGTGGACCTGAACACCCTGCGCGGCTACTACAACCAGAGCGAGGCCGGGTCTCACACTATCCAGGCGATGTACGGCTGCGACGTGGGGCCGGACGGGCGTTTCCTCCGCGGGTACAGGCAGGACGCTTACGACGGCAGAGATTACATCGCCCTGAACGAGGACCTGCGCTCCTGGACCGCGGCGGACACGGCGGCTCAGATCACCAAGCGCAAGTGGGAGGCGGCAGATTATGCTGAGTCTTTGAGGAACTACCTGGAGGGCCGGTGCGTGGAGTG
>Roslin(For3Rev1).2.2
TGATCAGACGCAAATCTCCAAGGAAAAAACACTGATTTACCGAGTGAACCTGAACAACCTGCGCGGCTACTACAACCAGAGCGAGGCCGGGTCTCACACCCTCCAGCAGATGTTCGGCTGCGACGTGGGGCCGGACGGGCGCCTCCTCAGCGGGTACAAGCAGTACGGCTACGACAGCAGAGATTACCTCGCCCTGAACGAGGACCTGCGCTCCTGGACCGCGGCGGACACGGCGGCTCAGATCTCCAAACGCAAGTGGGAGGACGCAGGTGTTGCAGAGAGATTCAGAAACTACCTGGAGGGCGAGTGCGTGGAGTG
>Roslin(For3Rev1).2.3
TGATCAGACGCAAATCTCCAAGGAAAAAACACTGATTTACCGAGTGAACCTGAACAACCTGCGCGGCTACTACAACCAGAGCGAGGCCAGGTCTCACACCCTCCAGCAGATGTTCGGCTGCGACGTGGGGCCGGACGGGCGCCTCCTCAGCGGGTACAAGCAGTACGGCTACGACAGCAGAGATTACCTCGCCCTGAACGAGGACCTGCGCTCCTGGACCGCGGCGGACACGGCGGCTCAGATCTCCAAACGCAAGTGGGAGGACGCAGGTGTTGCAGAGAGATTCAGAAACTACCTGGAGGGCGAGTGCGTGGAGTG
>Roslin(For3Rev1).2.4
TCGAAACACGAGAATCTACAAGGAAACCGCACAGAATTTCCGAGTGAACCTGAACACCCTGCGCGGCTACTACAACCAGAGCGAGGCCGGGTCTCACACCCTCCAGTGGATGTGCGGCTGCGACGTGGGGCCAGACGGGAGCCTCCTCGGCGGGTTCTGGCAGGACGCCTACGACGGCAAAGATTACCTCGCCCTGAACGAGGACCTGCGCTCCTGAACCGCGGCGGAGACGGCGGCTCTTATCACCAAGCGCAAGTGGGAGGCGGAAGGTATTGCTGAGTCTTGGAGGAACTACGTGGAGGGCCGGTGCGTGGAGGG
>Roslin(For3Rev1).3.1
TCAGAACACGCGAAACTCCAAGGGCGCCGCACAGACTTTCCGAGTGGACCTGAACACCCTGCGCGGCTACTACAACCAGAGCGAGGCCGGGTCTCACACTATCCAGGCGATGTACGGCTGCGACGTGGGGCCGGACGGGCGTTTCCTCCGCGGGTACAGGCAGGACGCTTACGACGGCAGAGATTACATCGCCCTGAACCAGGACCTGCGCTCCTGGACCGCGGCGGACACGGCGGCTCAGATCACCAAGCGCAAGTGGGAGGCGGCAGATTATGCTGAGTCTTTGAGGAACTACCTGGAGGGCCGGTGCGTGGAGTG
>Roslin(For3Rev1).3.2
TCGGGAGACGCGAAACCTCAAGGACACCGCACAGAATTTCCGAGGGTACCTGAACACCCTGCGCGGCTACTACAACCAGAGCGAGGCCGGGTCTCACACCCTCCAGTGGATGTACGGCTGCAACGTGGGGCCGGACGGGCGTCTCCTCGGCGGGTTCTGGCAGGACGCCTACGACGGCAAAGATTACCTCGCCCTGAACGAGGACCTGCGCTCCTGGACCGCGGCGGAGACGGCGGCTCAGATCACCAAGCGCAAGTGGGAGGCGGAAGGTATTGCTGAGTCTTGGAGGAACTACGTGGAGGGCCGGTGCGTGGAGGG
>Roslin(For3Rev1).3.3
TGATCAGACGCAAATCTCCAAGGAAAAAACACTGATTTACCGAGTGAACCTGAACAACCTGCGCGGCTACTACAACCAGAGCGAGGCCGGGTCTCACACCCTCCAGCAGATGTTCGGCTGCGACGTGGGGCCGGACGGGCGCCTCCTCAGCGGGTACAAGCAGTACGGCTACGACAGCAGAGATTACCTCGCCCTGAACGAGGACCTGCGCTCCTGGACCGCGGCGGACACGGCGGCTCAGATCACCAAACGCAAGTGGGAGGACGCAGGTGTTGCAGAGAGATTCAGAAACTACCTGGAGGGCGAGTGCGTGGAGTG
>RoslinSZ.1.1
ACGCAGTTCGTGCGGTTCGACAGCGACGCCCCGAATCCGAGGATGGAGCCGCGGGCGCGGTGGGTGGAGCAGGAGGGGCCGGAGTATTGGGATCGGAACACGCGAAACGCCAAGGGCAACGCACAGTTTCCGAGTGAACCTGAACACCCTGCGCGGCTACTACAACCAGAGCGAGGCCGGGTCTCACACCCTCCAGTGGATGTCCGGCTGCTACGTGGGGCCGGACGGGCGTCTCCGCCGCGGGTTCATGCAGTACGGCTACGACGGCAGAGATTACCTCGCCCTGAACGAGGACCTGCGCTCCTGGACCGCGGGGGAGACGGAGGCTCAGATCACCAAGCGCAAGTGGGAGGCGGCAGGTTATGCTGAGGTACAGAGGAACTACCTGGAGGGCGAATGCGTGGAGTG
>RoslinSZ.2.1
ACGCAGTTCGTGCAGTTCGACAGCGACGCCCCGAATCCGAGGATGGAGCCGCGGGCGCGGTGGGTGGAGCAGGAGGGGCCGGAGTATTGGGATCGGAACACGCGAAAGGCCAAGGGCAACGCACAGTTTCCGAGTGAACCTGAACACCCTGCGCGGCTACTACAACCAGAGCGAGGCCGGGTCTCACACCCTCCAGTGGATGTCTGGCTGCTACGTGGGGCCGGACGGGCGTCTCCTCCGCGGGTTCATGCAGTACGGCTACGACGGTAGAGATTACCTCGCCCTGAACGAGGACCTGCGCTCCTGGACCGCGGGGGAGACGGAGGCTCAGATCACCAAGCGCAAGTGGGAGGCGGAAGGTTATGCTGAGGTACAGAGGAACTACCTGGAGGGCGAATGCGTGGAGTG
>RoslinSZ.3.1
ACGCAGTTCGTGCAGTTCGACAGCGACGCCCCGAATCCGAGGATGGAGCCGCGGGCGCGGTGGGTGGAGCAGGAGGGGCCGGAGTATTGGGATCGGAACACGCGAAACGCCAAGGGCAACGCACAGTTTCCGAGTGAACCTGAACACCCTGCGCGGCTACTACAACCAGAGCGAGGCCGGGTCTCACACCCTCCAGTGGATGTCCGGCTGCTACGTGGGGCCGGACGGGCGTCTCCGCCGCGGGTTCATGCAGTACGGCTACGACGGCAGAGATTACCTCGCCCTGAACGAGGACCTGCGCTCCTGGACCGCGGGGGAGACGGAGGCTCAGATCACCAAGCGCAAGTGGGAGGCGGCAGGTTATGCTGAGGTACAGAGGAACTACCTGGAGGGCGAATGCGTGGAGTG
>RoslinSZ.3.2
ACGCAGTTCGTGCAGTTCGACAGCGACGCCCCGAATCCGAGGATGGAGCCGCGGGCGCGGTGGGTGGAGCAGGAGGGGCCGGAGTATTGGGATCGGAACACGCGAAAGGCCAAGGGCAACGCACAGTTTCCGAGTGAACCTGAACACCCTGCGCGGCTACTACAACCAGAGCGAGGCCGGGTCTCACACCCTCCAGTGGATGTCTGGCTGCGACGTGGGGCCGGACGGGCGTCTCCGCCGCGGGTTCATGCAGTACGGCTACGACGGTAGAGATTACCTCGCCCTGAACGAGGACCTGCGCTCCTGGACCGCGGGGGAGACGGAGGCTCAGATCACCAAGCGCAAGTGGGAGGCGGCAGGTTATGCTGAGGTACAGAGGAACTACCTGGAGGGCGAATGCGTGGAGTG
>RoslinSZ(For1Rev2).3.1
ACGCAGTTCGTGCAGTTCGACAGCGACGCCCCGAATCCGAGGATGGAGCCGCGGGCGCGGTGGGTGGAGCAGGAGGGGCCGGAGTATTGGGATCGGAACACGCGAAACGCCAAGGGCAACGCACAGTTTCCGAGTGAACCTGAACACCCTGCGCGGCTACTACAACCAGAGCGAGGCCGGGTCTCACACCCTCCAGTGGATGTCCGGCTGCTACGTGGGGCCGGACGGGCGTCTCCGCCGCGGGTTCATGCAGTACCGCTACGACGGTAGAGATTACCTCGCCCTGAGCGAGGACCTGCGCTCCTGGACCGCGGGGGAGACGGAGGCTCAGATCACCAAGCGCAAGTGGGAGGCGGCAGGTTATGCTGAGGTACAG
>Unassigned2.1
ACGCAGTTCGTGCGGTTCGACAGCGACGCCGCGAATCCAAGGGAAGAACCGCGGGCTCCGTGGATGGAGCAGGAGGGGCCGGAGTATTGGGATCGAAACACAAGAATCTACAAGGACACCGCACAGACTTTCCGAGTGGGCCTGAACAACCTGCGCGGCTATTACGACCAGAGCGAAGCCGGGTCTCACACCCTCCAGTGGATGTCCGGCTGCAACGTGGGGCCGGACGGGCGTCTCCTCCGCGGGTTCATGCAGTACGGCTACGACGGCAGAGATTACATCGCCCTGAACGAGGACCTGCGCTCCTGGACCGCGGCGGACACGGCGGCTCAGATCTCCAAACGCAAGTGGGAGGCGGCAGATTATGCTGAGTCTTTGAGGAACTACCTGGAGGGCACGTGCGTGGAGTG
>Unassigned2.2
ACGCAGTTCGTGCGGTTCGACAGCGACGCCCCGGATCCGAGGATGGAGCCGCGGGCGCCGTGGATAGAGAAGGAAGGGCCGGAGTATTGGGATCGCGAGACGCGAATCTCCAAGGAAAACACACTGGTGTATCGAGAGAGCCTGAACAACCTGCGCGGCTACTACAACCAGAGCGAGGCCGGGTCTCACACCCTCCAGCTGATGTACGGCTGCGACGTGGGGCCGGACGGGCGCCTCCTCCGCGGGTACAGGCAGGACGCCTACGACAGCAGAGATTACATCGCCCTGAACGAGGAGCTGCGCTCCTGGACCGCGGCGGACACGGCGGCTCAGATCACCAAGCGCAAGTGGGAGGCGGAAGGTTATGCTGAGTCTTTGAGGAACTACCTGGAGGGCCGGTGCGTGGAGGG
>Unassigned2.3
ACGCAGTTCGTGCGGTTCGACAGCGACGCCCCGAATCCGAGGATGGAGCCGCGGGCGCGGTGGGTGGAGCAGGAGGGGCCGGAGTATTGGGATCGGGAGACGCGAATCTCCAAGGACACTGCACAGGGTTTCCGAGTGGGCCTGAACACCCTGCGCGGCTACTACAACCAGAGCGAGGCCGGGTCTCACACCCTCCAGTGGATGTACGGCTGCGACGTGGGGCCGGACGGGCGTCTCCGCCGCGGGTTCATGCAGTTCGGCTACGACGGTAGAGATTACCTCGCCCTGAACGAGGACCTGCGCTCCTGGACCGCGGTGGAGACGGTGGCTCAGATCTCCAAACGCAAGATGGAGGCGGCCGGTGAAGCTGAGGTACACAGGAACTACGTGGAGGGCACGTGCGTGGAGTG
>Unassigned2.4
ACGCAGTTCGTGCGGTTCGACAGCGACGCCCCGAATCCGAGGATGGAGCCGCGGGCGCGGTGGGTGGAGCAGGAGGGGCCGGAGTATTGGGATCAGGAGACGCGAAAGGCCAAGGACGCCGCACAGAGTTCCCGAGTGGGCCTGAACAGCCTGCGCGGCTACTACAACCAGAGCGAGGCCGGGTCTCACACCCTCCAGCTGATGTACGGCTGCTACGTGGGGCCGGACGGGAGTCTCCGCCGCGGGTTCATGCAGTTCGGCTACGACGGTAGAGATTACCTCGCCCTGAACGAGGACCTGCGCTCCTGGACCGCGGTGGAGACGGTGGCTCAGATCTCCAAACGCAAGATGGAGGCGGCAGGTGTAGCTGAGGAACAGAGGAACTACCTGGAGGGCCGGTGCGTGGAGTG
>Unassigned2.5
ACGCAGTTCGTGCGGTTCGACAGCGACGCCCCGAATCCGAGGATGGAGCCGCGGAAGCGGTGGGTGGAGCAGGAGGGGCCGGAGTATTGGGATCGGGAGACGCAAAGGGCCAAGGGCAACGCACAGACTTTCCGAGGGAGCCTGAACAACCTGCGCGGCTACTACAACCAGAGCGAGGCCGGGTCTCACACCCTCCAGTGGATGTACGGCTGCGACGTGGGGCCGGACGGGCGTCTCCGCCGCGGGTTCACGCAGTACGGCTACGACGGCAGAGATTACATCGCCCTGAACGAGGAACTGCGCTCCTGGACCGCGGCGGACACGGCGGCTCAGATCACCAAGCGCAAGTGGGAGGCGGCAGGTGTTGCGGAGAGACGCAGGAACTACCTGGAGGGCCGGTGCGTGGAGTG
>Unassigned2.6
ACGCAGTTCGTGCGGTTCGACAGCGACTCCGCGAATCCGAGGGAAGAACCGCGGGCGCCGTGGATGGAGCAAGAGGGGCCGGAGTATTGGGATGAGCAGACGCGAATAGTCAAGGACACCGCACAGTCTTTCCGAGTGGACCTGAATACCCTGCGCGGCTACTACAACCAGAGCGAGGCCGGGTCTCACACCCTCCAGTGGATGTACGGCTGCGACGTGGGGCCGGACGGGCGTTTCCTCCGCGGGTTCATGCAGGACGCCTACGACGGCAGAGATTACCTCGCCCTGAACGAGGACCTGCGCTCCTGGACCGCGGCGGACACGGCGGCTCAGATCACCAAGCGCAAGTGGGAGGCGGCAGGTGAGGCGGAGAGAGACAGGAACTACCTGGAGGGCCGGTGCGTGGAGGG
>Unassigned2.7
ACGCAGTTCGTGCGGTTCGACAGCGACGCCTCGGATCCGAGGGTGGAGCCGCGGGCGCGGTGGGTGGAGCAGGAGGGGCCGGAGTATTGGGATCGGAACACGCGAAACGCCAAGGGCAACGCACAGACTTTCCGAGTGGACCTGAACACCCTGCGCGGCTACTACAACCAGAGCGAGGCCGGGTCTCACACCCTCCAGTGGATGTACGGCTGCGACGTGGGGCCGGACGGGCGTCTCCGCCGCGGGTTCATGCAGTTCGGCTACGACGGTAGAGATTACCTCGCCCTGAACGAGGACCTGCGCTCCTGGACCGCGGCGGACACGGCGGCTCAGATCACCAAGCGCAAGTGGGAGGAGGCAGGTGCTGCGGAGGGCGAGAGGAACTACCTGGAGGGCACGTGCGTGGAGTG
>Unassigned2.8
ACGCAGTTCGTGCAGTTCGACAGCGACGCCCCGAATCCGAGGATGGAGCCGCGGGCGCGGTGGGTGGAGCAGGAGGGGCCGGAGTATTGGGATCGGAACACGCGAAACGCCAAGGGCAACGCACAGAGTTTCCGAGTGAACCTGAACACCCTGCGCGGCTACTACAACCAGAGCGAGGCCGGGTCTCACACCCTCCAGTGGATGTCTGGCTGCTACGTGGGGCCGGACGGGCGTCTCCTCCGCGGGTTCATGCAGTACGGCTACGACGGTAGAGATTACCTCGCCCTGAACGAGGACCTGCGCTCCTGGACCGCGGGGGAGACGGAGGCTCAGATCACCAAGCGCAAGTGGGAGGCGGAAGGTTATGCTGAGGTACAGAGGAACTACCTGGAGGGCGAATGCGTGGAGTG
>Unassigned2.9
ACGCAGTTCGTGCGGTTCGACAGCGACGCCGCGGATCCGAGGACTGAGCCGCGGGTGCCGTGGATGGAGCAGGAGGGGCCGGAGTATTGGGATCGGGAGACGCGAAACTTAAAGGACACCGCACAGACTTTCCGAGTGGGCCTGAACACCCTGCGCGGCTACTACAACCAGAGCGAGGCCGGGTCTCACACCGTCCAAGAGATGTACGGCTGCGACGTGGGGCCGGACGGGCGTCTCCTCCGCGGGTTCATGCAGGACGCCTACGACGGCAGAGATTACATCGCCCTGAACGAGGACCTGCGCTCCTGGACCGCGGCGGACACGGCGGCTCAGATCACCAAGCGCAAGTGGGAGGCGGCAGGTGCTGCGGAGGGCGAGAGGAACTACCTGGAGGGCACGTGCGTGGAGTG
>Unassigned3.1
ATGGAGTTCGTGCGGTTCGACAGCGACGCCCCGGATCCGAGGACTGAGCCGCGGGTGCGGTGGGTGGAGCAGGAGGGGCCGGAGTATTGGGATCGGGAGACGCGAAACCTCAAGGACACCGCACAGAATTTCCGAGGGTACCTGAACACCCTGCGCGGCTACTACAACCAGAGCGAGGCCGGGTCTCACACCCTCCAGTGGATGTACGGCTGCAACGTGGGGCCGGACGGGCGTCTCCTCGGCGGGTTCTGGCAGGACGCCTACGACGGCAAAGATTACCTCGCCCTGAACGAGGACCTGCGCTCCTGGACCGCGGCGGAGACGGCGGCTCAGATCACCAAGCGCAAGTGGGAGGCGGAAGGTTATGCTGAGTCTTGGAGGAACTACGTGGAGGGCGAATGCTTGGAGTG
>Unassigned3.2
ACGCAGTTCGTGCGGTTCGACAGCGACGCCCCGAATCCGAGGATGGAGCCGCGGGCGCGGTGGGTGGAGCAGGAGGGGCCGGAGTATTGGGATCGGAACACGCGAATCTCCAAGGAAACCGCACAGACTTTCCGAGTGAACCTGAACACCGCACTCGGCTACTACAACCAGAGCGAGGCCGGGTCTCACACCCTCCAGTGGATGTACGGCTGCGACGTGGGGCCGGACGGGCGTCTCCGCCGCGGGTTCATGCAGTTCGGCTACGACGGCAGAGATTACATCACCCTGAACGAGGACCTGCGCTCCTGGACCGCGGCGGACACGGCGGCTCAGATCACCAAGCGCAAGTGGGAGGCGGCAGGTGCTGCGGAGGGACACAGGAACTACCTGGAGGGCACGTGCGTGGAGTG
>Unassigned3.3
ACGCAGTTCGTGCGGTTCGACAGCGACGCCCCGAATCCGAGGATGGAGCCGCGGGTGCGGTGGATGGAGCAGGAGGGGCCGGAGTATTGGGATCAGGAGACGCAAAGGGCCAAGGGCAACGCACAGAATTTCCGAGTGGACCTGAACACCCTGCGCGGCTACTACAACCAGAGCGAGGCCGGGTCTCACACCCTCCAGTGGATGTACGGCTGCTACGTGGGGCCGGATGGGCGCCTCCTCCGCGGGTTCATGCAGGACGCCTACGACGGCAGAGATTACCTCGCCCTGAACGAGGACCTGCGCTCCTGGACCGCGGCGGACACGGCGGCTCAGATCACCAAGCGCAAGTGGGAGGCGGCAGGTGAGGCGGAGAGACGCAGGAACTACCTGGAGGGCACGTGCGTGGAGTG
>Unassigned3.4
ACGCAGTTCGTGCGGTTCGACAGCAACACCCCGAATCCGAGGATGGAGCCACGGGCGCGGTGGGTGGAGAAGGAGGGGCCCGAGTATTGGGATCGCGAGACGCGAAACTCCAAGGAAACCGCACAGACTTTCCGAGCGAACCTGAACACCGCACTCGGCTACTACAACCAGAGCGAGGCCGGGTCTCACACCGTCCAAGAGATGTACGGCTGCGACGTGGGGCCGGACGGGCGTCTCCTCCGCGGGTTCATGCAGGACGCCTACGACGGCAGAGATTACATCGCCCTGAACGAGGACCTGCGCTCCTGGACCGCGGCGGACACGGCGGCTCAGATCACCAAGCGCAAGTGGGAGGCGGCAGGTGTTGCGGAGAGATTCAGGAACTACCTGGAGGGCCGGTGCGTGGAGTG
>Unassigned3.5
ACGCAGTTCGTGCGGTTCGACAGCGACGCCCGGGATCCGAGGAAAGAACCACGGCAGCCGTGGATGGAGAAGGAGGGGCCGGAGTATTGGGATCGCGAGACTCAAATCTCCAAGGAAAACGCACTGTGGTACCGAGAGGCCTTGAACAACCTGCGCGGCTACTACAACCAGAGCGAGGCCGGGTCTCACACCCTCCAGCTGATGTCCGGCTGCGACGTGGGGCCGGACGGGCGCCTCCTCCGCGGGTTCACGCAGTTCGGCTACGACGGCAGAGATTACCTCGCCCTGAACGAGGACCTGCGCTCCTGGACCGCGGCGGACACGGCGGCTCAGATCTCCAAACGCAAGATGGAGGCGGCCGGTGCTGCGGAGAGACGCAGGAACTACCTGGAGGGCCGGTGCGTGGAGGG
>Unassigned3.6
ACGCAGTTCGTGCGGTTCGACAGCGACGCCCCGAATCCGAGGATGGAGCCGCGGACGCGGTGGGTGAAGCAGGAGGGGCCCGAGTATTGGGATCGGAACACGCGAAACGCCAAGAACACCGCACAGACTTTCCGAGTGAACCTGAACAACCTGCGCGGCTACTACAACCAGAGCGAGGCCGGGTCTCACACCGTCCAAGAGATGTACGGCTGCGACGTGGGGCCGGACGGGCGTCTCCGCCGCGGGTTCATGCAGTACGGCTACGACGGCAGAGATTACCTCGCCCTGAACGAGGACCTGCGCTCCTGGACCGCGGTGGAGACGGTGGCTCAGATCTCCAAACGCAAGATGGAGGCGGCCGGTGAAGCTGAGGTACAGAGGAACTACCTGGAGGGCACGTGCGTGGAGTG
>Unassigned3.7
ACGCAGTTCACACGGTTCGACAGCGACGCCCCGAATCCAAGGGACGAACCCCGGGTGCCGTGGATGGAGCAGGAGGGGCTGGAGTATTGGGATGGAAACACGAGAATCTACAAGGACACCGCACAGTCTTTCCGAGTGGACCTGAACACCCTGCGCGGCTACTACAACCAGAGCGAGGCCGGGTCTCACACCCTCCAGTGGATGCACGGCTGCGACGTGGGGCCGGACGGGCGCCTCCTCCGCGGGTTCTGGCAGTTCGGCTACGACGGCAGAGATTACATCGCCCTGAACGAGGACCTGCGCTCCTGGACCGCGGCGGACACGGCGGCTCAGATCACCAAGCGCAAGTGGGAGGAGGCAGGTGCTGCGGAGAGCGGGAGGAAGTACGTGGAGGGCACGTGCGTGGAGTG
>Unassigned3.8
ACGCAGTTCGTGCGGTTCGACAGCGACGCCCCGAATCCGAGGATGGAGCCGCGGGCGCGGTGGGTGGAGCAGGAGGGGCCGGAGTATTGGGATCGGGAGACGCGAATCTCCAAGGACACTGCACAGGGTTTCCGAGTGGGCCTGAACACCCTGCGCGGCTACTACAACCAGAGCGAGGCCGGGTCTCACACCCTCCAGGTGATGTACGGCTGCGACGTGGGGCCGGACGGGCGTCTCCGCCGCGGGTTCATGCAGTTCGGCTACGACGGTAGAGATTACCTCGCCCTGAACGAGGACCTGCGCTCCTGGACCGCGGTGGAGACGGTGGCTCAGATCTCCAAACGCAAGATGGAGGCGGCCGGTGAAGCTGAGGTACACAGGAACTACGTGGAGGGCACGTGCGTGGAGTG
>Unassigned3.9
ACGCAGTTCACACGGTTCGACAGCGACGCCCCGAATCCAAGGGACGAACCGCGGGTGCCGTGGATGGAGCAGGAGGGGCCGGAGTATTGGGATCGAAACACGAGAATCTACAAGGACACCGCACAGATTTTCCGGGCGAACCTGAACACCGCACTCGGCTACTACAACCAGAGCGAGGCCGGGTCTCACACCTTCCAGGAGATGTCCGGCTGCTACGTGGGGCCGGACGGGCGCCTCCTCCTCGGGTTCATGCAGTTCGCCTACGACGGCAGAGATTACATCGCCCTGAACGAGGACCTGCGCTCCTGGACCGCGGCGGACACGGCGGCTCAGATCACCAAGCGCAAGTGGGAGGCGGCAGGTGAGGCGGAGAGACAGAGGAACTACCTGGAGGGCCGGTGCGTGGAGTG
>Unassigned3.10
ACGCAGTTCGTGCGGTTCGACAGCGACGCCCCGGATCCGAGGATGGAGCCGCGGGCGCCGTGGATAGAGAAGGAAGGGCGGGAGTATTGGGATCGCGAGACGCGAATCTCCAAGGAAAACACACTGGTGTATCGAGAGAACCTGAACAACCTGCGCGGCTACTACAACCAGAGCGAGGCCGGGTCTCACACCCTCCAGCAGATGTACGGCTGCGACGTGGGGCCGGACGGGCGCCTCCTCCGCGGGTTCAAGCAGTACGCCTACGACAGCAGAGATTACATCGCCCTGAACGAGGAGCTGCGCTCCTGGACCGCGGCGGACACGGCGGCTCAGATCACCAAGCGCAAGTGGGAGGCGGCAGGTGAGGCGGAGACTTGGAGGAACTACCTGGAGGGCACGTGCGTGGAGTG
>Unassigned3.11
ACGCAGTTCGTGCGGTTCGACAGCGACCGTCCAGATCCGAGGATGGAGCCGCGGGCGCGGTGGGTGGAGCAGGAGGGGCCGGAGTATTGGGATGAGGAGACGCGAAAGGCCAAGGGCGCCGCACAGACTTTCCGAGTGGACCTGAACAGCCTGCGCGGCTACTACAACCAGAGCGAGGCCGGGTCTCACAATATCCAGGCGATGTACGGCTGCGACGTGGGGCCGGACGGGCGTTTCCTCCGCGGGTACAGGCAGGACGCCTACGACGGCAGAGATTACATCGCCCTGAACGAGGACCTGCGCTCCTGGACCGCGGCGGACACGGCGGCTCAGATCACCAAGCGCAAGTGGGAGGCGGCAGGTGTTGCGGAGGGCGAGAGGAACTACCTGGAGGGCCTGTGCGTGGAGGG
>Unassigned(For1Rev2).2.2
ACGCAGTTCGTGCGGTTCGACAGCGACGCCCCGGATCCGAGGATGGAGCCGCGGACGCGGTGGGTGAAGCAGGAGGGGCCGGAGTATTGGGATCGGGAGACGCAAAGGGCCAAGGGCAACGCACAGGATTCCCGAGTGGGCCTGAACACCCTGCGCGGCTACTACAACCAGAGCGAGGCCGGGTCTCACACCCTCCAGGTGATGTACGGCTGCGACGTGGGGCCGGACGGGCGTCTCCGCCGCGGGTTCATGCAGTACGGCTACGACGGCAGAGATTACCTCGCCCTGAACGAGGACCTGCGCTCCTGGACCGCGGCGGACACAGCGGCTCAGATCACCAAGCGCAAGTGGGAGGCGGCAGGTGAGGCGGAGAGATTC
>Unassigned(For1Rev2).2.1
ACGGAGTTCGTGCGGTTCGACAGCGACGCCCCGGATCCGAGGATGGAGCCGCGGGCGCGGTGGGTGGAGCAGGAGGGGCCCGAGTATTGGGATCAGGAGACGCGAAAGGCCAAGGACGCCGCACAGACTTTCCGGGCGAACCTGAACACCCTGCGCGGCTACTACAACCAGAGCGAGGCCGGGTCTCACACCCTCCAGTGGATGTACGGCTGCGACGTGGGGCCGGACGGGCGTCTCCGCCGCGGGTTCATGCAGTACGGCTACGACGGTAGAGATTACCTCGCCCTGAACGAGGACCTGCGCTCCTGGACCGCGGTGGAGACGGTGGCTCAGATCTCCAAACGCAAGATGGAGGCGGCAGGTGTAGCTGAGGAACAG
>Unassigned(For1Rev2).3.1
ACGCAGTTCGTGCGGTTCGACAGCGACCGTCCAGATCCGAGGATGGAGCCGCGGGCGCGGTGGGTGGAGGATGAGGGGCCGGAGTATTGGGATCAAGAGACGCGGATACAAAAGGAAAACACACAGACTTTCCGAGCAAACCTGAACACCCTACTCGGCTACTACAACCAGAGCGAGGCCGGGTCTCACACCATCCAGTGGATGCACGGCTGCGGCGTGGGGTCGGACGGGCGCCTCCTCCGCGGGTATAATCAGCACGCCTATGACGGCAAAGATTACCTCGCCCTGAACGAGGACCTGCGCTCCTGGACCGCGGCGGACACGGCGGCTCAGATCACCAAGCGCAAGTGGGAGGCAACAGGTGTTGCGGAGAGATTC
>Unassigned(For3Rev1).3.1
TCAAGAGACGCGGATACAAAAGGAAAACACACAGACTTTCCGAGCAAACCTGAACACCCTACTCGGCTACTACAACCAGAGCGAGGCCGGGTCTCACACCATCCAGTGGATGCACGGCTGCGGCGTGGGGTCGGACGGGCGCCTCCTCCGCGGGTATAATCAGCTCGCCTATGACTGCAAAGATTACCTCGCCCTGAACGAGGACCTGCGCTCCTGGACCGCGGCGGACACAGCGGCTCAGATCACCAAGCGCAAGTGGGAGGCGGCAGGTGAGGCGGAGAGATTCAGGAACTACCTGGAGGGCGAGTGCGTGAAGTT
>Unassigned(For3Rev1).3.2
TCAGGAGACGCAAAGGGCCAAGGGCAACGCACAGAATTTCCGAGTGGACCTGAACACCCTGCGCGGCTACTACAACCAGAGCGAGGCCGGGTCTCACACCCTCCAGGTGATGTACGGCTGCTACGTGGGGCCGGACGGGAGTCTCCGCCGCGGGTTCACGCAGTACGGCTACGACGGGAGAGATTACCTCGCCCTGAACGAGGACCTGCGCTCCTGGACCGCGGTGGAGATGGTGGCTCAGATCTCCAAACGCAAGATGGAGGCGGCAGGTGTAGCTGAGGAACAGAGGAACTACCTGGAGGGCGAATGCGTGGAGTG
>Unassigned(For3Rev1).3.3
TCAGGAGACGCAAAGGGCCAAGGGCAACGCACAGAATTTCCGAGTGGACCTGAACACCCTGCGCGGCTACTACAACCAGAGCGAGGCCGGGTCTCACACCCTCCAGTGGATGTACGGCTGCTACGTGGGGCCGGATGGGCGCCTCCTCCGCGGGTTCATGCAGGACGCCTACGACGGCAGAGATTACCTCGCCCTGAACGAGGACCTGCGCTCCTGGACCGCGGTGGAGATGGTGGCTCAGATCTCCAAACGCAAGATGGAGGCGGCAGGTGTAGCTGAGGAACAGAGGAACTACCTGGAGGGCGAATGCGTGGAGTG
>Unassigned(For3Rev1).3.4
TCAGGAGACGCAAAGGGCCAAGGGCAACGCACAGAATTTCCGAGTGGACCTGAACACCCTGCGCGGCTACTACAACCAGAGCGAGGCCGGGTCTCACACCCTCCAGTGGATGTCTGGCTGCTACGTGGGGCCGGACGGGCGTCTCCTCCGCGGGTTCATGCAGTTCGCCTACGACGGCAGAGATTACCTCGCCCTGAACGAGGACCTGCGCTCCTGGACCGCGGCGGACACGGAGGCTCAGATCACCAAGCGCAAGTGGGAGGCGGAAGGTTATGCTGAGGTACAGAGGAACTACCTGGAGGGCCGGTGCGTGGAGTG
>NCRoslinSZ(For1Rev2).1.1
ACGCAGTTCGTGCGGTTCGACAGCGACGCCCCGGATCCGAGGATAGAGCCTACAGCGCGGTGGGTGGAGCAGGAGGGGCCCGAGTACTGGCATCAGGAGACGCAGAGAACTAAGGACACCGCACAATTTTTCCGAGTGTACCTGAACACCCTGCGCGGCTACTACAACCAGAGCGAGGCCGGGTCTCACACAGTCCAAGAGATGTACGGCTGCGACGTGGGGCCGGACGGGCTTCTCCGCGGGTATGATCAGTTCGCCTACGACGGCAGAGATTACATCGCCCTGAACGAGGACCTGCGTTCCTGGACCGCGGCGGACACGGCGGCTCAAGTCACCAAGCACAATGCTGAGGCGGCAGGTGATGCGGCGCGTGTG
>NCRoslinSZ(For1Rev2).1.2
ACGCAGTTCGTGCGGTTCGACAGCGACGCCCCGGATCCGAGGATAGAGCCTACAGCGCGGTGGGTGGAGCAGGAGGGGCCCGAGTACTGGCATCAGGAGACGCAGAGAACTAAGGACACCGCACAATTTTTCCGAGTGTACCTGAACACCCTGCGCGGCTACTACAACCAGAGCGAGGCCGGGTCTCACACAGTCCAAGAGATGTACGGCTGCGACGTGGGGCCGGACGGGCTTCTCCGCGGGTATGATCAGTTCGCCTACGACGGCAGAGATTACATCGCCCTGAACGAGGACCTGCGTTCCTGGACCGCGGCGGACACGGCGGCTCAAGTCACCAAGCACAATGCTGAGGCGGCAGGTGATGCCGCGCGTGTG
